# Supplementary material for: Spatial electricity market data for the power system of Kazakhstan
Source: Data Brief. 2019 Feb 23;23:103781. doi: 10.1016/j.dib.2019.103781 (PMC6661261; doi:10.1016/j.dib.2019.103781)
Supplement: Multimedia component 2 [file mmc2.xlsx]

## Sheet: General Information
Power System Dataset for Kazakhstan - DESCRIPTION
SETS	Number of entries	Description	Entries		Node	Region	Residential demand	Industry demand	Junction	Generation	Lat	Lon		Region	Model abbreviation
Nodes	97	Network node represents a substation including its geographical location and can by connected to electricity demand and generation units.	The residential and industrial demand nodes are geographically matched to the closest of the 74 network nodes (substation)in Kazakhstan in the high-voltage transmission system		N0000	KZ-AKM	Kokshetau		1150 Kokshetauskaya		53.282783	69.395063		Akmola	KZ-AKM
Zones	4	For representation of zonal market design country was divided to zones	North, Middle, South, West		N0001	KZ-AKM	Astana	KTZ Astana, KTZ Kokshetau	500 CGPP	Akmola CHP 1, CHP 2	51.137926	71.412711		Aktobe	KZ-AKT
Internal Regions	14	Administrative division of country			N0002	KZ-AKM			500 EGPP		51.934825	66.3874		Almaty	KZ-ALM
External Regions	4	Export/import regions or countries	Kyrgyzstan, Uzbekistan, Russia (2 regions: one in the West and one in the North of Kazakhstan		N0003	KZ-SEV			500 Avrora		54.4814	69.4773		Atyrau	KZ-ATY
Lines	193	Transmission lines between 220 kV and 1150 kV and selected 110 kV lines			N0004	KZ-SEV			Kuibyshevskaya		53.2107	66.7241		Karaganda	KZ-KAR
Power Plants	86	Existing conventional and renewable power plants as of 2015			N0005	KZ-AKM			220 AGPP		51.7966	68.3067		Kostanay	KZ-KUS
Power Units	267	Group of generation units			N0006	KZ-AKM			220 Makinsk		52.6397	70.4518		Kyzylorda	KZ-KZY
Weeks	2		winter week (with annual peak demand) and summer week (with annual lowest demand)		N0007	KZ-SEV	Petropavlovsk			SevKazEnergo CHP	54.873232	69.166201		Mangystau	KZ-MAN
Hours	336		from 03.06.2013 till 09.06.2013; from 23.12.2013 till 29.12.2013		N0008	KZ-AKM				Jet-7 CHP	52.342122	71.903114		Pavlodar	KZ-PAV
					N1000	KZ-AKT			500 "Ulke"		50.2722	57.5417		North Kazakhstan	KZ-SEV
					N1001	KZ-ZAP			500 "Stepnaya"		51.2694	51.0917		East Kazakhstan	KZ-VOS
This data sheets are accompanying data to the original article: M. Assembayeva, J. Egerer, R. Mendelevitch, and N. Zhakiyev, ‘A spatial electricity market model for the power system: The Kazakhstan case study’, Energy, vol. 149, pp. 762–778, Apr. 2018. They are supplementary material to the Data in Brief publication: Makpal Assembayeva, Jonas Egerer, Roman Mendelevitch, Nurkhat Zhakiyev "Data for…					N1002	KZ-ZAP	Uralsk		220 "Uralskaya"	PGU Ural CHP ZhayikEnergo, Karachaganak GES,Ural GTPS, Ural CHP	51.224032	51.385952		South Kazakhstan	KZ-YUZ
					N1003	KZ-AKT	Aktobe	AZF (Aktobe) Kazkhrom	220 "Aktyubinskaya"	ES AZF, GPES "U.Karatobe", Aktobe CHP	50.341297	57.133198		West Kazakhstan	KZ-ZAP
					N2000	KZ-ALM			YuGRES		45.2069	73.9642		Zhambyl	KZ-ZHA
					N2002	KZ-ALM			500 ALMATY		43.6208	76.3144
					N2003	KZ-ALM			500 ALMA		43.6002	76.9519
					N2004	KZ-ALM		KTZ Shengeldy	220 Robot		43.995440	77.450642
					N2005	KZ-ALM				Kapchagay HPP	43.92276	77.0981
					N2006	KZ-ALM				Moinak HPP	43.0270	78.8451
					N2007	KZ-ALM			220 Besagash		43.2962	77.0499
					N2008	KZ-ALM			220 Taugul		43.2107	76.8761
					N2009	KZ-ALM			220 Eremensay		43.1819	76.9245
					N2010	KZ-ALM			220 Shelek		43.596492	78.249264
					N2011	KZ-ALM			220 SS#7	220 SS#7	43.2408	76.8507
					N2012	KZ-ALM	Almaty			Almaty CHP 1,2	43.284402	76.865019
					N2013	KZ-ALM	Almaty			Almaty CHP 3	43.423167	77.00695
					N2014	KZ-ALM	Taldykorgan			Aksuskaya HPS	45.010479	78.383253
					N3000	KZ-VOS			500 Ust-Kamenogorskaya	Semipalatinsk CHP 1	50.421263	80.253048
					N3001	KZ-VOS			220 #14		50.5758	81.8833
					N3002	KZ-VOS	Ust-Kamenogorsk	KazZinc, Ust-Kamenogorskii Ti-Mg kombinat,	220 #7	Ust-Kamenogorsk HPP, Ust-Kamenogorsk CHP	49.979874	82.617016
					N3003	KZ-VOS				Bukhtarma HPP	49.69749	83.32532
					N3004	KZ-VOS				Shulbinsk HPP	50.3939	81.0637
					N4000	KZ-MAN	Zhanaozen				43.342702	52.862788
					N4001	KZ-MAN	Aktau			CHP_I MAEK 1,2,3	43.657273	51.16691
					N4002	KZ-MAN			220 Beyneu		45.3489	55.1646
					N4003	KZ-ATY		TengizShevroil	220 Tengiz	Tengiz GTP 1,2,3	46.152724	53.38995
					N4004	KZ-ATY	Atyrau			ES Kashagan, CHP Atyrau	47.107431	51.902028
					N5000	KZ-KUS	Kostanay	KTZ Tobol	1151 "Kostanaiskaya"	Rudny CHP	52.717709	62.573048
					N5001	KZ-KUS	Rudnyi		500 "Sokol"	SSGPO Rudny CHP	52.996733	63.140531
					N5002	KZ-KUS			500 "Zhetikara"		52.1658	61.2805
					N5003	KZ-KUS				Arkalyk CHP	50.282	67.006
					N6000	KZ-PAV	Ekibastuze	KTZ Ekibastuze	1150 "Ekibastuzskaya"		51.727667	75.317116
					N6001	KZ-PAV	Pavlodar	Kazkhstanskiy Electroliznyi zavod, AZF (Aksu) Kazhrom	220 EEK - Aksu, AZF	Aluminium of Kazakhstan Pavlodar CHP, Pavlodar CHP 1, 2, 3	52.259595	77.047462
					N6002	KZ-PAV				EGRES-1	51.886421	75.37668
					N6003	KZ-PAV				EGRES-2	52.02313	75.47436
					N7000	KZ-KAR			NURA		50.1613	73.1688
					N7001	KZ-KAR			Agadyr		48.2539	72.8558
					N7002	KZ-KAR			Osakarovka		50.5544	72.5728
					N7003	KZ-KAR			Karazhal	JSC Shakhtinskaya CHP	49.689414	72.453675
					N7004	KZ-KAR		Arselor Mitall Temirtau	Metallurgicheskaya		49.823154	73.072545
					N7005	KZ-KAR	Karaganda	RGP channel "Satpaev"		Karaganda energy center CHP 1,3	49.808621	73.087964
					N7006	KZ-KAR		KTZ Karaganda, KTZ Mointy		KarGRES-2	49.85482	73.119131
					N7007	KZ-KAR			Kounrad		47.0441	75.0020
					N7008	KZ-KAR	Balchash	Kazakhmys_Balkhash	Balchashskaya	Balkhash CHP	46.829649	74.947851
					N7009	KZ-KAR			Kumkol	Kumkol CHP	46.451	65.697
					N7010	KZ-KAR	Zhezkazgan	Kazakhmys_Zhezkazgan	Zhezkazgan		47.7975	67.712778
					N7011	KZ-KAR				Zhezkazgan CHP	47.741	67.627
					N7012	KZ-KAR	Temirtau			Bassel Group LLS Karaganda TTP 1, Arcelor Mittal Temir Tau CHP 2	50.054846	72.944627
					N7013	KZ-KAR			Moyunty		47.227444	73.367630
					N8000	KZ-ZHA	Taraz	Taraz Metallurgicheskii Zavod, Kazfosfat	500 Zhambyl (Taraz)	Taraz CHP 4	42.933584	71.272688
					N8001	KZ-YUZ			500 SHYMKENT		42.1649	69.7603
					N8002	KZ-YUZ			Shymkent GPP-1		42.2386	69.6268
					N8003	KZ-YUZ			220 Shymkentskaya SS		42.2972	69.5687
					N8004	KZ-YUZ			220 Kentau		43.5122	68.5142
					N8005	KZ-YUZ	Turkestan		220 Mirgalimsay		43.303432	68.245969
					N8006	KZ-ZHA			220 Karatau		43.1781	70.4669
					N8007	KZ-ZHA				ZHGRES, Merke Hydro, Karakistakskaya HPP	42.98458	71.78890
					N8008	KZ-YUZ	Shymkent	KTZ Tyulkubas		Shymkent CHP 3	42.510865	70.284764
					N8009	KZ-KZY			RU-6		44.4200	66.7940
					N8010	KZ-KZY	Kyzylorda		KyzylOrda	KOGTES	44.840104	65.517443
					N8011	KZ-KZY				Kyzylorda CHP-6	44.8537	65.5871
					N8012	KZ-KZY	Baykonur				45.629708	63.309790
					N8013	KZ-YUZ				Shardara HPP	41.248386	67.955246
					N8014	KZ-ZHA		KTZ Chu, KTZ Otar	Chu 500		43.632707	73.755384
					N9000	RU_EAST			Chelyabinsk		55.163999	61.433976
					N9001	RU_EAST			Altay		53.221866	83.691729
					N9002	RU_EAST			Kurgan		55.511130	68.166594
					N9003	RU_EAST			Rubcovsk		51.517727	81.199260
					N9004	RU_WEST			Balakovskaya NPP		51.989781	47.938416
					N9005	RU_EAST			Novo-Troick		51.202760	58.308221
					N9006	RU_EAST			Iriklinskaya TPP		51.672105	58.627356
					N9007	RU_EAST			Troitskaya TPP		54.035653	61.650818
					N9008	RU_EAST			Tavricheskaya		54.583630	73.624304
					N9009	RU_EAST			Irtyshskaya		53.821750	75.027869
					N9010	RU_EAST			Barnaul		53.355069	83.770232
					N9011	RU_WEST			Uzhnaya		51.836383	50.368921
					N9012	RU_WEST			Kinel		53.231214	50.615641
					N9013	RU_EAST			Orsk		51.199944	58.570446
					N9014	RU_EAST			Makushino		55.197801	67.232471
					N9015	RU_EAST			Ishim		56.186277	69.490444
					N9016	RU_WEST			Buzan		46.681538	48.481193
					N9020	KG			Frunzenskaya		42.876800	74.626982
					N9021	KG			Bistrovka		43.188887	74.353373
					N9022	KG			Glavnaya		43.215747	74.239740
					N9023	KG			Toktogul HPP		41.66	72.64
					N9030	UZ			Tashkent CHP		41.380270	69.369688
					N9031	UZ			Tashkent		41.288058	69.190135

## Sheet: LINES
TRANSMISSION LINES
From	To	Lines	Voltage	Circuits	length	Resistance	Reactance	Thermal_Limit			Total line length [km]	Capacity per circuit [MW]	Losses per 100 km [%]
N0000	N6000	LA00006000A	500	1	493.65	12.0204	151.057	1100		110 kV	883	120	4
N5000	N0000	LA50000000A	500	1	396	9.6426	121.176	1100		220 kV	21 573	340	3.5
N5000	N9000	LA50009000A	500	1	339.5	8.26683	103.887	1100		500 kV	12 389	1 100	1
N6000	N9001	LA60009001A	500	1	692.1	16.8526	211.783	1100
N0000	N0003	LB00000003A	500	1	157.2	3.82782	48.1032	1100
N0002	N0001	LB00020001A	500	1	375	9.13125	114.75	1100
N0003	N9002	LB00039002A	500	1	275.7	6.71329	84.3642	1100
N0003	N9008	LB00039008A	500	1	282.1	6.86914	86.3226	1100
N1000	N5002	LB10005002A	500	1	486.6	11.8487	148.9	1100
N1000	N9005	LB10009005A	220	1	153.4	14.7264	65.8086	340
N2000	N2002	LB20002002A	500	1	283.69	6.90785	86.8091	1100
N2000	N2003	LB20002003A	500	1	321.45	7.82731	98.3637	1100
N2000	N8014	LB20008014A	500	1	208.1	5.06724	63.6786	1100
N2002	N2003	LB20022003A	500	1	63.37	1.54306	19.3912	1100
N3000	N9003	LB30009003A	500	1	149.7	3.64519	45.8082	1100
N5001	N0002	LB50010002A	500	1	273.9	6.66946	83.8134	1100
N5001	N5000	LB50015000A	500	1	42	1.0227	12.852	1100
N5001	N9007	LB50019007A	500	1	164	3.9934	50.184	1100
N5002	N5001	LB50025001A	500	1	180.8	4.40248	55.3248	1100
N5002	N9006	LB50029006A	500	1	196.1	4.77503	60.0066	1100
N6000	N6003	LB60006003A	500	1	31.24	0.760694	9.55944	1100
N6000	N6003	LB60006003B	500	1	32.77	0.79795	10.0276	1100
N6000	N7001	LB60007001A	500	1	467.2	11.3763	142.963	1100
N6001	N9003	LB60019003A	500	1	352.1	8.57364	107.743	1100
N6001	N9009	LB60019009A	500	1	254	6.1849	77.724	1100
N6002	N0001	LB60020001A	500	1	293.3	7.14186	89.7498	1100
N6002	N6000	LB60026000A	500	1	10.56	0.257136	3.23136	1100
N6002	N6000	LB60026000B	500	1	12.79	0.311437	3.91374	1100
N6002	N6001	LB60026001A	500	1	121.8	2.96583	37.2708	1100
N6002	N7000	LB60027000A	500	1	273.5	6.65972	83.691	1100
N6002	N9008	LB60029008A	500	1	362.5	8.82687	110.925	1100
N7000	N7001	LB70007001A	500	1	256.89	6.25527	78.6083	1100
N7001	N2000	LB70012000A	500	1	384.698	9.3674	117.718	1100
N7001	N2000	LB70012000B	500	1	386.22	9.40446	118.183	1100
N7001	N7010	LB70017010A	500	1	409.43	9.96962	125.286	1100
N8000	N8001	LB80008001A	500	1	166.45	4.05306	50.9337	1100
N8000	N9020	LB80009020A	500	1	210.8	5.13298	64.5048	1100
N8001	N9030	LB80019030A	500	1	111.6	2.71746	34.1496	1100
N8014	N2002	LB80142002A	500	1	239.35	5.82817	73.2411	1100
N8014	N9020	LB80149020A	500	1	95.45	2.32421	29.2077	1100
N9001	N9008	LB90019008A	500	1	1133.07	27.5902	346.718	1100
N9006	N9007	LB90069007A	500	1	508.807	12.3895	155.695	1100
N9008	N9009	LB90089009A	500	1	175.734	4.27912	53.7746	1100
N9010	N9001	LB90109001A	500	1	17.738	0.43192	5.42783	1100
N9010	N9001	LB90109001B	500	1	17.738	0.43192	5.42783	1100
N9010	N9003	LB90109003A	500	1	352.113	8.57395	107.747	1100
N9023	N9020	LB90239020A	500	1	259	6.30665	79.254	1100
N9031	N9030	LB90319030A	500	1	22.458	0.546852	6.87215	1100
N0000	N0002	LC00000002A	220	1	174.4	16.7424	74.8176	340
N0000	N0003	LC00000003A	220	1	186	17.856	79.794	340
N0000	N0006	LC00000006A	220	1	167.08	16.0397	71.6773	340
N0001	N0005	LC00010005A	220	1	70.2	6.7392	30.1158	340
N0001	N0005	LC00010005B	220	1	184	17.664	78.936	340
N0001	N7002	LC00017002A	220	1	118.7	11.3952	50.9223	340
N0001	N7002	LC00017002B	220	1	118.7	11.3952	50.9223	340
N0002	N0004	LC00020004A	220	1	70.4	6.7584	30.2016	340
N0002	N0005	LC00020005A	220	1	153.2	14.7072	65.7228	340
N0003	N0007	LC00030007A	220	1	59.11	5.67456	25.3582	340
N0003	N0007	LC00030007B	220	2	59.03	2.83344	12.6619	680
N0003	N9014	LC00039014A	220	1	184.5	17.712	79.1505	340
N0005	N5003	LC00055003A	220	1	240.3	23.0688	103.089	340
N0006	N0008	LC00060008A	220	1	274.5	26.352	117.76	340
N0007	N9015	LC00079015A	220	1	154.319	14.8146	66.2029	340
N0006	N0001	LC00060001A	220	1	210.6	20.2176	90.3474	340
N1001	N9004	LC10019004A	220	1	295.7	28.3872	126.855	340
N1001	N9011	LC10019011A	220	1	117.83	11.3117	50.5491	340
N1002	N1001	LC10021001A	220	1	23.8	2.2848	10.2102	340
N1002	N1001	LC10021001B	220	1	25.64	2.46144	10.9996	340
N1002	N9012	LC10029012A	220	1	250.633	24.0608	107.522	340
N1003	N1000	LC10031000A	220	1	40.84	3.92064	17.5204	340
N1003	N9013	LC10039013A	220	1	170.22	16.3411	73.0244	340
N1003	N9013	LC10039013B	220	1	85.6	8.2176	36.7224	340
N2000	N8014	LC20008014A	220	1	340.3	32.6688	145.989	340
N2002	N2004	LC20022004A	220	1	78.8	7.5648	33.8052	340
N2002	N2008	LC20022008A	220	1	119.381	11.4606	51.2144	340
N2002	N2008	LC20022008B	220	1	119.381	11.4606	51.2144	340
N2002	N2013	LC20022013A	220	1	71	6.816	30.459	340
N2002	N2013	LC20022013B	220	1	73.069	7.01462	31.3466	340
N2002	N9022	LC20029022A	220	1	198.7	19.0752	85.2423	340
N2003	N2007	LC20032007A	220	1	51.197	4.91491	21.9635	340
N2003	N2013	LC20032013A	220	1	26.2	2.5152	11.2398	340
N2003	N2013	LC20032013B	220	1	22.98	2.20608	9.85842	340
N2004	N2005	LC20042005A	220	1	15	1.44	6.435	340
N2004	N2005	LC20042005B	220	1	15	1.44	6.435	340
N2004	N2006	LC20042006A	220	1	227.78	21.8669	97.7176	340
N2005	N2014	LC20052014A	220	1	225.764	21.6733	96.8528	340
N2005	N2014	LC20052014B	220	1	225.764	21.6733	96.8528	340
N2006	N2010	LC20062010A	220	1	97.97	9.40512	42.0291	340
N2007	N2009	LC20072009A	220	1	22.158	2.12717	9.50578	340
N2007	N2009	LC20072009B	220	1	22.158	2.12717	9.50578	340
N2008	N2009	LC20082009A	220	1	5.985	0.57456	2.56757	340
N2008	N2009	LC20082009B	220	1	5.985	0.57456	2.56757	340
N2010	N2003	LC20102003A	220	1	122.8	11.7888	52.6812	340
N2011	N9021	LC20119021A	220	1	125	12	53.625	340
N2013	N2011	LC20132011A	220	1	26.3	2.5248	11.2827	340
N2013	N2011	LC20132011B	220	1	26.3	2.5248	11.2827	340
N3000	N3002	LC30003002A	220	1	40.3	3.8688	17.2887	340
N3000	N3002	LC30003002B	220	1	40.3	3.8688	17.2887	340
N3001	N3000	LC30013000A	220	1	47	4.512	20.163	340
N3001	N3000	LC30013000B	220	1	47	4.512	20.163	340
N3002	N3003	LC30023003A	220	2	70.4	3.3792	15.1008	680
N3002	N3003	LC30023003B	220	2	70.4	3.3792	15.1008	680
N3004	N3001	LC30043001A	220	1	66.5	6.384	28.5285	340
N4000	N4001	LC40004001A	220	1	182.056	17.4774	78.102	340
N4000	N4001	LC40004001B	220	1	182.056	17.4774	78.102	340
N4001	N4002	LC40014002A	220	1	397.5	38.16	170.528	340
N4001	N4002	LC40014002B	220	1	397.5	38.16	170.528	340
N4002	N4003	LC40024003A	220	1	187.7	18.0192	80.5233	340
N4002	N4003	LC40024003B	220	1	185.8	17.8368	79.7082	340
N4003	N4004	LC40034004A	220	1	164.8	15.8208	70.6992	340
N4004	N1002	LC40041002A	220	1	191	18.336	81.939	340
N5000	N5001	LC50005001A	220	1	39.8	3.8208	17.0742	340
N5001	N0002	LC50010002A	220	1	212.12	20.3635	90.9995	340
N5001	N5000	LC50015000A	220	1	140.28	13.4669	60.1801	340
N5001	N9007	LC50019007A	500	1	48.7	1.18585	14.9022	1100
N6001	N3004	LC60013004A	220	1	409.44	39.3062	175.65	340
N6002	N0001	LC60020001A	220	1	343.02	32.9299	147.156	340
N6002	N6001	LC60026001A	220	2	224.32	21.5347	96.2333	680
N6002	N7002	LC60027002A	220	1	324.2	31.1232	139.082	340
N7000	N7004	LC70007004A	220	1	14.8	1.4208	6.3492	340
N7000	N7004	LC70007004B	220	2	14.8	0.7104	3.1746	680
N7001	N7013	LC70017013A	220	1	127.2	12.2112	54.5688	340
N7001	N7003	LC70017003A	220	1	167.5	16.08	71.8575	340
N7001	N7006	LC70017006A	220	1	167.1	16.0416	71.6859	340
N7001	N7008	LC70017008A	220	1	236.2	22.6752	101.33	340
N7002	N7006	LC70027006A	220	1	162.6	15.6096	69.7554	340
N7002	N7006	LC70027006B	220	1	162.6	15.6096	69.7554	340
N7003	N7010	LC70037010A	220	1	318.34	30.5606	136.568	340
N7003	N7011	LC70037011A	220	1	249.1	23.9136	106.864	340
N7004	N7005	LC70047005A	220	1	49.677	4.76899	21.3114	340
N7004	N7005	LC70047005B	220	1	49.677	4.76899	21.3114	340
N7004	N7012	LC70047012A	220	1	84.5	8.112	36.2505	340
N7004	N7012	LC70047012B	220	1	84.5	8.112	36.2505	340
N7005	N7006	LC70057006A	220	1	77.603	7.44989	33.2917	340
N7005	N7006	LC70057006B	220	1	77.603	7.44989	33.2917	340
N7006	N7003	LC70067003A	220	1	237.14	22.7654	101.733	340
N7006	N7007	LC70067007A	220	1	348.872	33.4917	149.666	340
N7006	N7007	LC70067007B	220	1	348.833	33.488	149.649	340
N7006	N7008	LC70067008A	220	1	375	36	160.875	340
N7009	N7010	LC70097010A	220	1	229.8	22.0608	98.5842	340
N7009	N7010	LC70097010B	220	2	242.5	23.28	104.032	680
N7009	N8011	LC70098011A	220	1	236.9	22.7424	101.63	340
N7010	N7011	LC70107011A	220	2	16.8	0.8064	3.6036	680
N7010	N7011	LC70107011B	220	1	18.4	1.7664	7.8936	340
N7002	N6002	LC70026002A	220	1	324.228	31.1259	139.094	340
N8000	N8001	LC80008001A	220	1	196.66	18.8794	84.3671	340
N8000	N8006	LC80008006A	220	1	77.4	7.4304	33.2046	340
N8000	N8006	LC80008006B	220	1	70.2	6.7392	30.1158	340
N8001	N8004	LC80018004A	220	1	249.1	23.9136	106.864	340
N8001	N8008	LC80018008A	220	1	22.5	2.16	9.6525	340
N8001	N8008	LC80018008B	220	1	22.5	2.16	9.6525	340
N8001	N9030	LC80019030A	220	1	264.6	25.4016	113.513	340
N8001	N8003	LC80018003A	220	1	26.2	2.5152	11.2398	340
N8003	N8005	LC80038005A	220	1	182.4	17.5104	78.2496	340
N8003	N9030	LC80039030A	220	1	132.3	12.7008	56.7567	340
N8003	N9030	LC80039030B	220	1	103.8	9.9648	44.5302	340
N8004	N8005	LC80048005A	220	1	17	1.632	7.293	340
N8004	N8009	LC80048009A	220	1	188.2	18.0672	80.7378	340
N8005	N8009	LC80058009A	220	1	184	17.664	78.936	340
N8006	N8004	LC80068004A	220	1	220.35	21.1536	94.5301	340
N8007	N8000	LC80078000A	220	1	52.3	5.0208	22.4367	340
N8007	N8000	LC80078000B	220	1	38	3.648	16.302	340
N8007	N8000	LC80078000C	220	1	42.8	4.1088	18.3612	340
N8007	N9020	LC80079020A	220	1	178.4	17.1264	76.5336	340
N8009	N8010	LC80098010A	220	1	136.2	13.0752	58.4298	340
N8009	N8010	LC80098010B	220	1	155.9	14.9664	66.8811	340
N8010	N8011	LC80108011A	220	1	8.6	0.8256	3.6894	340
N8010	N8012	LC80108012A	220	1	288.3	27.6768	123.681	340
N8013	N9030	LC80139030A	220	1	206.338	19.8084	88.519	340
N8014	N2002	LC80142002A	220	1	180	17.28	77.22	340
N8014	N8007	LC80148007A	220	1	225.7	21.6672	96.8253	340
N8014	N9022	LC80149022A	220	1	173.8	16.6848	74.5602	340
N9005	N9006	LC90059006A	220	1	63.352	6.08179	27.178	340
N9005	N9006	LC90059006B	220	1	63.352	6.08179	27.178	340
N9005	N9006	LC90059006C	220	1	63.352	6.08179	27.178	340
N9005	N9013	LC90059013A	220	1	29.605	2.84208	12.7005	340
N9009	N9010	LC90099010A	220	1	974.143	93.5177	417.907	340
N9009	N9010	LC90099010B	220	1	974.143	93.5177	417.907	340
N9011	N9004	LC90119004A	220	1	271.954	26.1076	116.668	340
N9011	N9012	LC90119012A	220	1	158.946	15.2588	68.1878	340
N9012	N9004	LC90129004A	220	1	327.263	31.4172	140.396	340
N9013	N9006	LC90139006A	220	1	52.804	5.06918	22.6529	340
N9013	N9006	LC90139006B	220	1	52.804	5.06918	22.6529	340
N9013	N9006	LC90139006C	220	1	52.804	5.06918	22.6529	340
N9020	N9021	LC90209021A	220	1	46.487	4.46275	19.9429	340
N9022	N9020	LC90229020A	220	1	57.109	5.48246	24.4998	340
N9022	N9021	LC90229021A	220	1	12.835	1.23216	5.50622	340
N2010	N2014	LD20102014A	110	1	478.416	116.734	210.981	120
N2011	N2008	LD20112008A	110	1	4.421	1.07872	1.94966	120
N2011	N2012	LD20112012A	110	3	5.389	0.328729	0.594137	360
N4004	N9016	LD40049016A	110	1	394.528	96.2648	173.987	120
N7013	N2000	LC70132000A	220	1	276	26.496	118.404	340
N7008	N7013	LC70087013A	220	1	164.44	15.7862	70.5448	340

## Sheet: DEMAND
ELECTRICITY DEMAND
week	hour	N0000	N0001	N0007	N1002	N1003	N2004	N2008	N2009	N2011	N2012	N2013	N2014	N3002	N4000	N4001	N4003	N4004	N5000	N5001	N6000	N6001	N7004	N7005	N7006	N7008	N7010	N7012	N8000	N8005	N8008	N8010	N8012	N8014
1	1	54.7936	437.206	338	193	444	13.8452	59.0196	177.059	39.3464	275.425	295.098	75.207	848	165.828	291.172	217.486	209.514	215.958	341.042	237.047	1615.95	401.722	537.275	103.893	147.389	250.295	188.427	380.11	70.5466	375.453	138.304	32.696	18.8896
1	2	54.6336	436.366	284	171	423	13.8452	47.9993	143.998	31.9996	223.997	239.997	61.1642	806	166.553	292.447	243.872	163.128	200.408	345.592	215.336	1654.66	399.991	487.38	103.893	139.011	240.907	169.817	408.11	61.7324	336.268	120.511	28.4895	18.8896
1	3	46.3105	392.69	258	154	407	13.8452	46.5257	139.577	31.0171	217.12	232.629	59.2864	808	164.739	289.261	261.809	132.191	196.589	351.411	209.053	1610.95	416.741	474.38	103.893	139.396	245.16	164.431	349.11	54.2036	302.796	111.614	26.3862	18.8896
1	4	40.0681	359.932	251	144	402	13.8452	43.3862	130.159	28.9241	202.469	216.931	55.2858	796	170.908	300.092	289.269	91.7308	190.126	327.874	205.17	1592.83	406.579	464.633	103.893	136.293	239.5	161.103	364.11	53.2854	298.715	109.187	25.8126	18.8896
1	5	39.1078	354.892	255	141	407	13.8452	40.9515	122.854	27.301	191.107	204.757	52.1833	780	170.908	300.092	295.255	76.7446	182.698	331.302	194.544	1585.46	456.671	444.466	103.893	140.488	255.487	151.994	357.11	50.7146	287.285	104.335	24.6654	18.8896
1	6	40.7084	363.292	232	135	382	13.8452	40.8874	122.662	27.2583	190.808	204.437	52.1017	765	168.005	294.995	290.595	87.4048	179.386	339.614	188.437	1606.56	456.035	430.419	103.893	138.107	252.786	146.76	347.11	49.062	279.938	101.908	24.0918	18.8896
1	7	44.3898	382.61	278	137	392	13.8452	43.1299	129.39	28.7533	201.273	215.65	54.9592	788	168.368	295.632	293.864	78.1364	189.377	345.623	200.58	1549.42	433.238	456.343	103.893	138.923	248.435	157.169	331.11	51.4492	290.551	101.099	23.9006	18.8896
1	8	40.3883	361.612	287	135	382	13.8452	46.0131	138.039	30.6754	214.728	230.066	58.6332	845	152.039	266.961	247.477	121.523	196.829	331.171	213.465	1591.53	386.866	481.997	103.893	136.176	234.855	168.214	389.11	51.2655	289.734	109.187	25.8126	18.8896
1	9	48.0711	401.929	351	142	372	13.8452	51.7796	155.339	34.5197	241.638	258.898	65.9812	855	149.862	263.138	234.357	137.643	204.069	295.931	230.269	1615.73	391.774	520.912	103.893	143.241	243.563	182.617	363.11	60.6306	331.369	108.379	25.6214	18.8896
1	10	56.0741	443.926	352	153	400	13.8452	60.6214	181.864	40.4143	282.9	303.107	77.2481	904	157.482	276.518	237.776	133.224	221.126	341.874	243.789	1597.21	376.611	550.628	103.893	145.814	242.848	194.207	368.11	71.0975	377.903	119.702	28.2983	18.8896
1	11	68.7188	510.281	341	167	403	13.8452	66.516	199.548	44.344	310.408	332.58	84.7594	935	157.845	277.155	219.494	172.506	231.823	355.177	255.403	1591.6	344.771	574.584	103.893	144.959	234.631	204.162	341.11	76.0555	399.945	126.981	30.0191	18.8896
1	12	73.6807	536.319	341	183	425	13.8452	68.9507	206.852	45.9671	321.77	344.753	87.8619	934	154.216	270.784	195.253	206.747	229.749	344.251	254.838	1593.16	343.084	573.149	103.893	144.474	233.723	203.678	377.11	75.8718	399.128	128.598	30.4015	18.8896
1	13	65.9978	496.002	327	188	430	13.8452	67.3489	202.047	44.8993	314.295	336.744	85.8208	923	154.942	272.058	184.02	215.98	229.159	343.841	254.132	1621.87	354.456	572.48	103.893	146.063	238.036	203.073	337.11	75.3209	396.679	133.451	31.5488	18.8896
1	14	66.9582	501.042	328	195	442	13.8452	65.0423	195.127	43.3615	303.531	325.212	82.8816	941	150.587	264.413	170.571	231.429	220.805	353.195	241.071	1704.93	365.499	543.472	103.893	142.991	237.27	191.877	372.11	75.3209	396.679	132.642	31.3576	18.8896
1	15	66.478	498.522	307	190	428	13.8452	68.6303	205.891	45.7535	320.275	343.152	87.4537	902	153.127	268.873	176.5	229.5	223.207	380.793	238.706	1675.29	406.262	541.456	103.893	148.747	252.794	189.849	314.11	76.0555	399.945	135.878	32.1224	18.8896
1	16	69.6792	515.321	307	191	434	13.8452	64.786	194.358	43.1907	302.335	323.93	82.555	912	154.942	272.058	183.39	222.61	231.687	373.313	251.555	1616.44	363.003	567.289	103.893	146.494	240.458	200.864	405.11	71.4647	379.535	135.878	32.1224	18.8896
1	17	69.199	512.801	335	190	421	13.8452	61.9028	185.708	41.2685	288.88	309.514	78.881	908	154.579	271.421	180.31	223.69	223.84	367.16	242.307	1649.69	374.075	547.019	103.893	144.848	241.23	192.936	407.11	75.5046	397.495	143.966	34.0344	18.8896
1	18	69.0389	511.961	367	189	434	13.8452	66.2597	198.779	44.1731	309.212	331.298	84.4328	910	154.942	272.058	180.05	70.9498	223.34	359.66	243.154	1653.85	408.416	551.828	103.893	150.756	255.445	193.662	390.11	71.6484	380.352	147.201	34.7993	18.8896
1	19	69.6792	515.321	332	187	430	13.8452	61.9669	185.901	41.3113	289.179	309.834	78.9627	902	154.579	271.421	185.1	213.9	215.925	328.075	239.624	1635.38	436.194	546.058	103.893	153.963	265.256	190.636	363.11	69.8121	372.188	142.348	33.652	18.8896
1	20	68.8789	511.121	335	192	434	13.8452	63.7609	191.283	42.5073	297.551	318.804	81.2487	903	154.942	272.058	186.289	214.711	218.383	339.617	240.577	1620.42	406.057	545.726	103.893	149.411	253.46	191.453	355.11	64.4868	348.513	137.495	32.5048	18.8896
1	21	68.7188	510.281	347	185	389	13.8452	62.4154	187.246	41.6103	291.272	312.077	79.5342	913	164.376	288.624	214.746	182.254	223.784	343.216	247.072	1616.93	363.356	557.045	103.893	144.879	238.806	197.021	370.11	70.9138	377.086	134.26	31.74	18.8896
1	22	65.9978	496.002	367	183	431	13.8452	69.7195	209.159	46.4797	325.358	348.598	88.8416	970	167.642	294.358	228.472	173.528	221.394	375.606	237.329	1741.67	424.681	539.839	103.893	151.233	259.685	188.669	411.11	73.4847	388.515	135.069	31.9312	18.8896
1	23	75.2813	544.719	346	175	413	13.8452	73.0512	219.154	48.7008	340.906	365.256	93.0871	991	166.19	291.81	229.072	162.928	223.691	387.309	238.035	1702.96	450.269	543.594	103.893	155.663	270.307	189.274	389.11	85.9714	444.029	128.598	30.4015	18.8896
1	24	65.8378	495.162	369	196	465	13.8452	63.0561	189.168	42.0374	294.262	315.281	80.3506	930	167.279	293.721	223.439	193.561	237.854	382.146	258.016	1605.98	409.455	585.972	103.893	156.467	261.812	206.401	435.11	82.1152	426.885	124.554	29.4455	18.8896
1	25	61.196	470.804	325	189	440	13.8452	61.0058	183.017	40.6706	284.694	305.029	77.738	860	165.102	289.898	218.52	195.48	217.364	386.636	222.098	1689.9	424.662	543.946	103.893	151.898	260.395	190.206	395.11	73.1174	386.883	117.275	27.7247	18.8896
1	26	56.0741	443.926	303	172	428	13.8452	53.1891	159.567	35.4594	248.216	265.946	67.7774	821	165.828	291.172	244.598	153.402	205.568	412.432	201.864	1674.14	426.449	493.875	103.893	144.017	252.346	171.421	383.11	65.7722	354.228	105.952	25.0478	18.8896
1	27	48.2312	402.769	299	150	403	13.8452	47.1023	141.307	31.4016	219.811	235.512	60.0212	804	163.288	286.712	260.244	118.756	194.925	372.075	196.008	1644.99	428.797	479.536	103.893	142.035	250.756	165.983	405.11	58.978	324.022	99.4818	23.5182	18.8896
1	28	45.9904	391.01	284	146	400	13.8452	46.0131	138.039	30.6754	214.728	230.066	58.6332	802	167.642	294.358	282.572	79.4285	189.729	356.271	192.389	1737.61	420.54	469.864	103.893	139.228	245.851	162.623	335.11	51.6328	291.367	94.6291	22.3709	18.8896
1	29	41.9889	370.011	299	141	408	13.8452	44.5395	133.618	29.693	207.851	222.697	56.7554	800	164.739	289.261	280.482	84.518	185.419	378.581	182.486	1691.51	461.176	448.679	103.893	141.846	257.978	153.429	389.11	50.7146	287.285	97.0554	22.9446	18.8896
1	30	44.0696	380.93	279	139	397	13.8452	43.194	129.582	28.796	201.572	215.97	55.0409	779	168.368	295.632	293.779	67.2206	178.301	360.699	176.794	1652.21	460.072	434.46	103.893	139.367	255.064	148.145	419.11	50.531	286.469	93.8203	22.1797	18.8896
1	31	36.0667	338.933	268	132	370	13.8452	44.9239	134.772	29.9493	209.645	224.62	57.2453	792	167.642	294.358	294.019	64.9809	189.079	373.921	188.112	1668.89	433.972	460.37	103.893	139.688	249.424	158.653	369.11	52.5509	295.449	94.6291	22.3709	18.8896
1	32	44.5498	383.45	310	136	387	13.8452	52.7406	158.222	35.1604	246.123	263.703	67.2059	835	148.047	259.953	238.65	120.35	194.807	350.193	200.12	1606.88	374.587	485.217	103.893	134.867	230.635	169.802	381.11	58.2434	320.757	92.2027	21.7973	18.8896
1	33	54.9537	438.046	326	140	369	13.8452	57.9945	173.983	38.663	270.641	289.972	73.9007	874	150.587	264.413	238.62	118.38	201.027	310.973	215.781	1647.22	373.058	523.958	103.893	140.944	236.806	184.341	340.11	62.6505	340.349	102.717	24.283	18.8896
1	34	61.3561	471.644	305	151	406	13.8452	63.6968	191.09	42.4645	297.252	318.484	81.167	910	153.49	269.51	229.262	133.738	211.487	315.513	228.382	1675.62	352.139	553.486	103.893	142.626	233.816	196.04	353.11	72.5665	384.433	112.423	26.5775	18.8896
1	35	66.1579	496.842	359	170	407	13.8452	66.6441	199.932	44.4294	311.006	333.221	84.9227	935	150.95	265.05	203.224	172.776	220.751	321.249	239.206	1629.79	366.088	581.516	103.893	149.269	244.144	206.09	344.11	71.4647	379.535	122.128	28.8719	18.8896
1	36	70.1594	517.841	319	184	413	13.8452	70.2962	210.889	46.8641	328.049	351.481	89.5764	927	152.402	267.598	193.164	190.836	221.315	327.685	238.68	1167.32	363.807	580.019	103.893	148.685	242.994	205.601	325.11	72.7501	385.25	125.363	29.6367	18.8896
1	37	64.3972	487.603	325	195	428	13.8452	66.0034	198.01	44.0023	308.016	330.017	84.1062	937	154.579	271.421	186.098	209.902	219.953	322.047	238.022	1035.98	360.048	578.072	103.893	147.807	241.19	204.99	243.11	75.8718	399.128	125.363	29.6367	18.8896
1	38	63.917	485.083	314	200	422	13.8452	65.2986	195.896	43.5324	304.727	326.493	83.2082	943	152.402	267.598	178.667	220.333	211.093	325.907	225.849	1104.15	382.29	549.716	103.893	146.513	244.9	193.688	164.11	83.4006	432.599	126.981	30.0191	18.8896
1	39	61.196	470.804	312	198	401	13.8452	66.0675	198.202	44.045	308.315	330.337	84.1879	931	149.499	262.501	169.61	221.39	209.608	327.392	223.644	1213.36	384.328	544.415	103.893	145.955	244.768	191.642	175.11	78.0754	408.925	129.407	30.5928	18.8896
1	40	67.9185	506.081	332	197	438	13.8452	65.8752	197.626	43.9168	307.418	329.376	83.943	916	150.95	265.05	175.476	213.524	217.284	316.716	235.62	1227.38	377.742	573.589	103.893	149.719	247.298	202.76	191.11	76.2391	400.761	130.216	30.784	18.8896
1	41	65.9978	496.002	337	199	392	13.8452	64.4016	193.205	42.9344	300.541	322.008	82.0651	923	154.579	271.421	183.423	202.577	209.112	306.888	227	1418	381.144	552.479	103.893	146.791	244.936	194.757	218.11	72.0156	381.984	131.834	31.1664	18.8896
1	42	68.8789	511.121	347	199	426	13.8452	61.0058	183.017	40.6706	284.694	305.029	77.738	936	152.402	267.598	176.179	211.821	207.937	295.063	227.79	1450.21	429.402	558.468	103.893	154.969	264.778	195.49	261.11	74.2192	391.781	128.598	30.4015	18.8896
1	43	68.3987	508.601	331	192	424	13.8452	61.9669	185.901	41.3113	289.179	309.834	78.9627	960	152.039	266.961	181.152	213.848	209.134	319.866	224.5	1557.5	393.638	547.316	103.893	147.816	248.901	192.436	181.11	76.79	403.21	128.598	30.4015	18.8896
1	44	60.7158	468.284	343	199	424	13.8452	53.1891	159.567	35.4594	248.216	265.946	67.7774	955	151.313	265.687	179.338	203.662	216.823	366.177	225.388	1508.61	479.209	556.666	103.893	162.11	283.861	193.26	231.11	68.8939	368.106	126.172	29.8279	18.8896
1	45	65.6777	494.322	370	189	426	13.8452	63.1202	189.361	42.0801	294.561	315.601	80.4322	965	150.225	263.775	178.765	211.235	208.165	277.835	231.442	1624.56	363.653	562.042	103.893	145.737	239.795	198.881	192.11	66.6904	358.31	122.128	28.8719	18.8896
1	46	69.199	512.801	300	184	421	13.8452	68.8225	206.468	45.8817	321.172	344.113	87.6986	1007	166.19	291.81	227.431	161.569	207.562	320.438	222.361	1637.64	411.867	543.53	103.893	149.921	255.339	190.45	221.11	69.2612	369.739	124.554	29.4455	18.8896
1	47	98.3299	665.67	350	192	414	13.8452	71.962	215.886	47.9747	335.823	359.81	91.6992	1012	164.376	288.624	226.972	170.028	207.874	319.126	223.019	1505.98	465.917	549.677	103.893	158.989	277.464	191.061	237.11	83.7679	434.232	139.922	33.0784	18.8896
1	48	71.2798	523.72	356	201	459	13.8452	64.9142	194.743	43.2761	302.933	324.571	82.7183	926	166.916	293.084	225.449	190.551	225.674	341.326	241.641	1597.36	365.881	587.542	103.893	150.219	245.116	208.35	213.11	78.9935	413.006	143.157	33.8432	18.8896
1	49	61.5161	472.484	309	198	452	13.8452	55.8801	167.64	37.2534	260.774	279.401	71.2064	858	164.376	288.624	218.963	195.037	205.779	334.221	229.801	1624.2	426.552	537.023	103.893	151.054	259.922	187.557	186.11	71.0975	377.903	128.598	30.4015	18.8896
1	50	86.0053	600.995	288	173	439	13.8452	50.5622	151.687	33.7081	235.957	252.811	64.43	835	162.925	286.075	238.792	153.208	191.015	337.985	208.807	1406.19	447.002	489.21	103.893	146.326	259.536	169.033	178.11	60.447	330.553	109.996	26.0038	18.8896
1	51	78.9626	564.037	303	157	399	13.8452	46.3976	139.193	30.9317	216.522	231.988	59.1231	818	164.376	288.624	265.204	112.796	178.493	284.507	202.73	1386.27	411.574	471.919	103.893	138.224	242.718	163.672	186.11	54.7545	305.246	104.335	24.6654	18.8896
1	52	79.4428	566.557	263	145	405	13.8452	46.1413	138.424	30.7609	215.326	230.706	58.7965	806	165.465	290.535	278.425	91.5749	179.918	312.082	198.975	1451.02	440.754	465.498	103.893	141.535	252.961	160.359	169.11	50.1638	284.836	101.099	23.9006	18.8896
1	53	86.4855	603.515	276	143	395	13.8452	43.5784	130.735	29.0523	203.366	217.892	55.5307	796	164.739	289.261	282.275	78.7255	173.005	315.995	188.7	1397.3	444.68	441.589	103.893	138.23	250.315	151.293	176.11	51.8164	292.184	98.673	23.327	18.8896
1	54	100.251	675.749	233	143	390	13.8452	42.7455	128.236	28.497	199.479	213.727	54.4694	790	163.65	287.35	282.538	75.4622	169.389	320.611	182.794	1374.21	490.027	431.446	103.893	143.348	266.204	146.082	162.11	47.7766	274.223	96.2466	22.7534	18.8896
1	55	114.176	748.824	284	140	384	13.8452	45.1161	135.348	30.0774	210.542	225.581	57.4902	812	151.676	266.324	251.754	106.246	175.527	304.473	194.537	1238.46	443.732	455.279	103.893	140.316	252.336	156.443	159.11	49.9801	284.02	93.0115	21.9885	18.8896
1	56	51.9126	422.087	301	141	396	13.8452	50.6263	151.879	33.7508	236.256	253.131	64.5116	837	151.313	265.687	249.4	67.6001	183.301	295.699	206.997	1464	401.137	481.112	103.893	138.162	240.259	167.437	156.11	52	293	95.4378	22.5622	18.8896
1	57	51.5924	420.408	344	146	388	13.8452	52.7406	158.222	35.1604	246.123	263.703	67.2059	858	142.605	250.395	218.442	131.558	194.53	291.47	223.247	1626.75	414.106	520.523	103.893	146.511	252.193	181.774	168.11	63.0178	341.982	104.335	24.6654	18.8896
1	58	54.9537	438.046	352	156	395	13.8452	61.0699	183.21	40.7133	284.993	305.349	77.8196	874	141.153	247.847	197.263	162.737	204.139	291.861	236.322	1661.68	392.426	549.552	103.893	147.999	248.819	193.31	171.11	70.9138	377.086	115.658	27.3423	18.8896
1	59	74.9612	543.039	321	177	388	13.8452	64.5297	193.589	43.0198	301.139	322.649	82.2284	909	157.482	276.518	223.422	155.578	235.426	444.574	247.553	1672.45	344.96	572.08	103.893	144.58	234.267	203.22	189.11	72.1993	382.801	125.363	29.6367	18.8896
1	60	63.2768	481.723	339	179	418	13.8452	66.8363	200.509	44.5575	311.903	334.182	85.1676	924	149.862	263.138	188.507	198.493	219.453	341.547	247.007	1765.99	331.148	569.638	103.893	142.121	228.462	202.738	200.11	72.7501	385.25	125.363	29.6367	18.8896
1	61	67.9185	506.081	350	195	425	13.8452	67.0926	201.278	44.7284	313.099	335.463	85.4942	927	152.402	267.598	182.577	214.423	217.313	330.687	246.324	1661.68	349.784	569.584	103.893	144.894	235.71	202.135	224.11	78.259	409.741	127.79	30.2103	18.8896
1	62	64.2372	486.763	322	196	414	13.8452	59.8525	179.558	39.9017	279.312	299.263	76.2684	905	152.039	266.961	180.161	215.839	207.329	325.671	233.693	1744.31	347.959	539.639	103.893	139.749	229.769	190.991	227.11	72.5665	384.433	122.128	28.8719	18.8896
1	63	62.4765	477.524	314	195	428	13.8452	68.5662	205.699	45.7108	319.976	342.831	87.372	886	150.225	263.775	174.114	226.886	204.171	315.829	231.406	1665.59	389.302	537.697	103.893	145.604	245.532	188.973	229.11	71.4647	379.535	118.893	28.1071	18.8896
1	64	70.7996	521.2	323	189	416	13.8452	68.8866	206.66	45.9244	321.471	344.433	87.7802	871	152.039	266.961	180.961	217.039	214.681	325.319	243.832	1649.17	382.539	566.441	103.893	149.272	247.919	199.937	210.11	74.4028	392.597	119.702	28.2983	18.8896
1	65	65.0375	490.963	331	191	406	13.8452	67.0926	201.278	44.7284	313.099	335.463	85.4942	884	149.499	262.501	171.929	218.071	208.481	327.519	234.888	1646.11	387.45	545.755	103.893	146.639	246.218	192.045	234.11	73.301	387.699	120.511	28.4895	18.8896
1	66	66.6381	499.362	328	190	418	13.8452	66.1956	198.587	44.1304	308.913	330.978	84.3512	887	148.047	259.953	166.698	152.302	215.436	369.564	235.707	1569.29	383.023	547.318	103.893	146.232	244.767	192.768	242.11	71.4647	379.535	119.702	28.2983	18.8896
1	67	71.76	526.24	302	189	397	13.8452	65.8112	197.434	43.8741	307.119	329.056	83.8613	887	148.773	261.227	174.609	222.391	211.957	363.043	232.293	1531.71	382.89	539.255	103.893	144.9	243.307	189.756	254.11	69.8121	372.188	116.467	27.5335	18.8896
1	68	65.6777	494.322	324	186	434	13.8452	66.7082	200.125	44.4721	311.305	333.541	85.0043	878	145.507	255.493	165.793	222.207	209.127	339.873	233.215	1556.78	386.695	541.746	103.893	145.873	245.224	190.569	242.11	64.1196	346.88	119.702	28.2983	18.8896
1	69	61.036	469.964	342	183	427	13.8452	64.1453	192.436	42.7635	299.345	320.727	81.7386	899	163.288	286.712	217.195	170.805	209.042	308.958	239.496	1654.5	352.548	553.711	103.893	142.724	234.014	196.111	265.11	62.6505	340.349	115.658	27.3423	18.8896
1	70	67.2783	502.722	297	187	425	13.8452	72.5387	217.616	48.3591	338.514	362.693	92.434	975	163.288	286.712	221.813	171.187	205.296	329.704	230.074	1652.93	391.347	534.727	103.893	145.426	245.81	187.798	291.11	66.6904	358.31	117.275	27.7247	18.8896
1	71	72.8804	532.12	309	187	418	13.8452	68.1177	204.353	45.4118	317.883	340.589	86.8005	1000	171.996	302.004	250.307	142.693	212.164	371.836	230.757	1712.24	436.332	540.094	103.893	153.013	264.268	188.401	309.11	80.8298	421.17	135.878	32.1224	18.8896
1	72	67.5984	504.402	372	186	446	13.8452	63.1843	189.553	42.1228	294.86	315.921	80.5139	951	172.722	303.278	243.872	173.128	220.746	335.254	250.079	1636.92	346.658	578.18	103.893	145.826	235.994	205.449	320.11	75.3209	396.679	139.113	32.8872	18.8896
1	73	62.4765	477.524	297	183	444	13.8452	53.3813	160.144	35.5876	249.113	266.907	68.0223	878	174.536	306.464	241.717	170.283	217.749	387.251	237.194	1670.81	398.002	518.347	103.893	143.754	245.541	181.463	315.11	65.0377	350.962	124.554	29.4455	18.8896
1	74	51.9126	422.087	293	163	431	13.8452	49.2167	147.65	32.8111	229.678	246.084	62.7154	832	170.545	299.455	255.08	137.92	195.554	344.446	215.47	1609.53	399.818	470.588	103.893	136.253	237.907	163.541	280.11	59.7125	327.288	107.57	25.4302	18.8896
1	75	48.7114	405.289	309	149	405	13.8452	46.9742	140.923	31.3161	219.213	234.871	59.8579	811	178.528	313.472	299.995	72.0054	191.338	346.662	209.182	1596.82	392.991	456.151	103.893	132.885	232.727	158.354	293.11	54.5709	304.429	98.673	23.327	18.8896
1	76	52.0726	422.927	247	145	406	13.8452	46.7179	140.154	31.1453	218.017	233.59	59.5313	805	177.439	311.561	307.445	52.5552	187.188	337.812	205.296	1622.7	401.878	448.323	103.893	132.937	234.821	155.149	261.11	52	293	95.4378	22.5622	18.8896
1	77	40.5483	362.452	261	140	403	13.8452	44.4754	133.426	29.6503	207.552	222.377	56.6738	791	176.713	310.287	311.425	39.5747	176.957	321.043	194.663	1614.34	424.376	426.753	103.893	132.785	239.816	146.377	281.11	50.7146	287.285	94.6291	22.3709	18.8896
1	78	38.3075	350.693	260	138	392	13.8452	45.6928	137.078	30.4619	213.233	228.464	58.225	783	175.988	309.012	312.762	38.2383	172.589	321.411	188.552	1654.45	434.111	414.088	103.893	132.178	241.395	141.336	302.11	49.7965	283.204	93.0115	21.9885	18.8896
1	79	40.3883	361.612	275	137	363	13.8452	39.0934	117.28	26.0623	182.436	195.467	49.8156	800	179.979	316.021	326.028	24.972	181.937	325.063	200.704	1652.3	401.473	438.162	103.893	131.224	232.888	151.36	347.11	49.9801	284.02	89.7763	21.2237	18.8896
1	80	42.309	371.691	259	137	371	13.8452	33.9037	101.711	22.6024	158.217	169.518	43.2025	857	157.119	275.881	261.643	91.3569	188.993	310.007	213.597	1446.4	422.277	468.334	103.893	139.239	246.261	161.997	369.11	51.6328	291.367	93.8203	22.1797	18.8896
1	81	51.1123	417.888	314	139	378	13.8452	53.958	161.874	35.972	251.804	269.79	68.7571	873	156.393	274.607	252.529	89.4706	195.626	273.374	230.412	1632.59	335.956	498.209	103.893	131.216	217.859	175.868	302.11	54.5709	304.429	102.717	24.283	18.8896
1	82	64.0771	485.923	405	152	399	13.8452	59.7885	179.365	39.859	279.013	298.942	76.1867	884	156.03	273.97	233.966	124.034	212.274	318.726	243.941	1600.06	372.271	531.079	103.893	141.985	237.743	187.029	298.11	63.3851	343.615	115.658	27.3423	18.8896
1	83	60.3957	466.604	362	163	422	13.8452	65.1705	195.511	43.447	304.129	325.852	83.0449	918	160.385	281.615	226.702	151.298	226.541	357.459	255.563	1623.44	351.752	554.996	103.893	142.814	233.929	196.617	355.11	69.6284	371.372	125.363	29.6367	18.8896
1	84	66.9582	501.042	357	171	415	13.8452	62.4795	187.438	41.653	291.571	312.397	79.6158	933	156.393	274.607	201.475	186.525	225.266	351.734	254.998	1703	313.66	550.568	103.893	136.408	218.32	196.151	368.11	68.343	365.657	130.216	30.784	18.8896
1	85	67.1182	501.882	343	182	429	13.8452	65.2986	195.896	43.5324	304.727	326.493	83.2082	916	150.225	263.775	171.255	221.745	220.62	324.38	254.292	1669.71	329.212	550.309	103.893	138.687	224.332	195.568	355.11	70.7302	376.27	131.025	30.9752	18.8896
1	86	66.9582	501.042	352	189	422	13.8452	65.683	197.049	43.7887	306.521	328.415	83.698	917	153.49	269.51	178.807	226.193	205.968	290.032	241.221	1673.78	387.581	526.358	103.893	143.502	242.881	184.785	341.11	72.3829	383.617	127.79	30.2103	18.8896
1	87	64.8774	490.123	306	181	422	13.8452	66.3878	199.163	44.2585	309.81	331.939	84.5961	907	156.03	273.97	184.737	221.263	207.106	308.894	238.855	1674.15	389.358	521.287	103.893	142.942	242.688	182.833	348.11	69.6284	371.372	126.981	30.0191	18.8896
1	88	66.1579	496.842	342	186	416	13.8452	64.9782	194.935	43.3188	303.232	324.891	82.7999	905	156.756	275.244	188.625	213.375	215.059	299.941	251.713	1577.29	339.957	545.519	103.893	139.511	227.68	193.44	366.11	69.2612	369.739	126.172	29.8279	18.8896
1	89	69.5191	514.481	343	189	409	13.8452	68.1818	204.545	45.4545	318.182	340.909	86.8821	918	159.296	279.704	193.548	207.452	212.786	329.214	242.458	1625.54	393.236	529.557	103.893	144.866	245.643	185.805	338.11	76.0555	399.945	129.407	30.5928	18.8896
1	90	65.6777	494.322	342	188	418	13.8452	65.7471	197.241	43.8314	306.82	328.736	83.7797	899	155.668	273.332	182.289	226.711	216.076	346.924	243.306	1615.69	386.45	530.86	103.893	144.065	243.227	186.505	353.11	71.2811	378.719	126.981	30.0191	18.8896
1	91	70.9597	522.04	329	186	415	13.8452	67.1567	201.47	44.7711	313.398	335.783	85.5758	909	154.942	272.058	186.332	230.668	211.885	336.115	239.773	1633.23	384.228	522.884	103.893	142.436	240.969	183.591	324.11	72.0156	381.984	125.363	29.6367	18.8896
1	92	71.5999	525.4	316	183	433	13.8452	62.992	188.976	41.9947	293.963	314.96	80.269	909	155.668	273.332	188.521	223.479	216.687	363.313	240.727	1607.27	360.234	522.984	103.893	138.871	231.641	184.377	334.11	67.6085	362.391	124.554	29.4455	18.8896
1	93	65.6777	494.322	355	180	425	13.8452	63.6327	190.898	42.4218	296.953	318.164	81.0854	921	168.005	294.995	224.976	184.024	217.36	336.64	247.227	1631.77	330.827	534.863	103.893	136.415	222.263	189.74	346.11	69.6284	371.372	124.554	29.4455	18.8896
1	94	68.3987	508.601	317	174	425	13.8452	69.8477	209.543	46.5651	325.956	349.238	89.0049	977	165.102	289.898	221.698	186.302	216.613	378.387	237.477	1635.52	397.962	518.967	103.893	143.848	245.634	181.696	360.11	76.0555	399.945	122.128	28.8719	18.8896
1	95	74.481	540.519	334	181	437	13.8452	73.6279	220.884	49.0853	343.597	368.139	93.8219	993	169.456	297.544	238.293	173.707	221.128	404.872	238.184	1686.82	432.095	523.376	103.893	149.66	259.697	182.279	362.11	90.9294	466.071	139.922	33.0784	18.8896
1	96	70.4795	519.521	321	186	466	13.8452	65.1064	195.319	43.4043	303.83	325.532	82.9632	928	171.271	300.729	234.669	187.331	235.801	406.199	258.177	1619.82	386.37	563.651	103.893	149.39	248.923	198.773	376.11	81.5643	424.436	144.774	34.2256	18.8896
1	97	63.1167	480.883	326	188	444	13.8452	55.4957	166.487	36.9971	258.98	277.478	70.7166	854	168.005	294.995	225.543	190.457	229.811	402.189	231.57	1659.43	398.299	513.996	103.893	143.09	244.897	179.826	325.11	72.5665	384.433	126.981	30.0191	18.8896
1	98	53.5132	430.487	269	171	426	13.8452	50.0496	150.149	33.3664	233.565	250.248	63.7768	819	168.005	294.995	249.72	142.28	207.694	366.306	210.4	1618.6	391.79	465.973	103.893	134.304	233.974	162.066	349.11	64.8541	350.146	109.996	26.0038	18.8896
1	99	50.312	413.688	291	152	407	13.8452	47.0383	141.115	31.3589	219.512	235.191	59.9395	821	173.085	303.915	286.46	93.5403	201.659	358.341	204.273	1574.73	415.735	454.231	103.893	135.967	241.249	156.926	328.11	56.2235	311.776	101.908	24.0918	18.8896
1	100	46.7906	395.209	297	148	400	13.8452	45.3083	135.925	30.2056	211.439	226.542	57.7351	805	178.165	312.835	310.83	51.1699	205.762	405.238	200.487	1618.51	422.723	446.322	103.893	135.723	242.59	153.749	341.11	55.3054	307.695	97.8642	23.1358	18.8896
1	101	42.7892	374.211	259	141	404	13.8452	44.6676	134.003	29.7784	208.449	223.338	56.9187	794	178.528	313.472	317.765	45.235	194.989	388.011	190.126	1584.87	430.461	423.731	103.893	133.202	241.658	145.057	328.11	51.4492	290.551	94.6291	22.3709	18.8896
1	102	36.3868	340.613	262	138	378	13.8452	42.9377	128.813	28.6251	200.376	214.689	54.7143	768	177.439	311.561	318.076	43.924	187.101	366.899	184.171	1600.83	461.276	412.948	103.893	136.047	251.776	140.061	349.11	52.9182	297.082	93.0115	21.9885	18.8896
1	103	38.6276	352.372	287	136	388	13.8452	44.5395	133.618	29.693	207.851	222.697	56.7554	807	153.49	269.51	254.325	104.675	194.424	353.576	196.012	1585.99	389.505	433.512	103.893	128.681	227.415	149.995	287.11	51.6328	291.367	89.7763	21.2237	18.8896
1	104	49.5117	409.488	308	132	377	13.8452	50.9466	152.84	33.9644	237.751	254.733	64.9198	896	153.127	268.873	251.951	111.049	200.929	331.071	208.576	1550.42	382.097	461.072	103.893	132.06	229.343	160.535	309.11	60.9979	333.002	95.4378	22.5622	18.8896
1	105	52.7129	426.287	346	164	378	13.8452	55.1753	165.526	36.7836	257.485	275.877	70.3084	878	148.41	260.59	231.891	125.109	213.86	331.14	224.961	1589.04	354.897	495.549	103.893	133.61	224.771	174.282	314.11	65.9559	355.044	106.761	25.239	18.8896
1	106	59.4354	461.565	325	169	399	13.8452	59.5322	178.597	39.6881	277.817	297.661	75.8602	912	152.039	266.961	224.461	148.539	229.587	366.413	238.144	1521.86	350.895	524.783	103.893	137.77	228.318	185.342	353.11	67.7922	363.208	118.084	27.9159	18.8896
1	107	64.0771	485.923	349	164	408	13.8452	64.8501	194.55	43.2334	302.634	324.251	82.6366	926	156.393	274.607	217.345	162.655	237.607	360.393	249.469	1530.53	313.044	547.021	103.893	135.739	217.46	194.843	283.11	83.5843	433.416	126.981	30.0191	18.8896
1	108	66.3179	497.682	334	167	412	13.8452	65.9393	197.818	43.9595	307.717	329.697	84.0246	934	157.482	276.518	206.226	188.774	236.442	355.558	248.918	1624.08	310.083	545.539	103.893	135.056	216.048	194.381	315.11	69.9957	373.004	132.642	31.3576	18.8896
1	109	72.0801	527.92	379	185	427	13.8452	67.3489	202.047	44.8993	314.295	336.744	85.8208	920	154.216	270.784	184.107	212.893	237.677	367.323	248.23	1567.77	308.049	543.825	103.893	134.473	214.957	193.803	326.11	74.5864	393.414	134.26	31.74	18.8896
1	110	71.4398	524.56	317	189	423	13.8452	65.4267	196.28	43.6178	305.325	327.134	83.3714	989	155.668	273.332	186.67	209.33	223.832	342.168	235.494	1619.51	352.212	518.948	103.893	137.017	227.812	183.118	348.11	66.6904	358.31	131.834	31.1664	18.8896
1	111	68.2386	507.761	342	193	427	13.8452	67.0285	201.086	44.6857	312.8	335.143	85.4125	941	154.942	272.058	183.608	212.392	221.333	337.667	233.187	1620.81	350.911	513.667	103.893	135.963	226.383	181.184	296.11	73.4847	388.515	130.216	30.784	18.8896
1	112	71.76	526.24	375	192	422	13.8452	67.2848	201.854	44.8565	313.996	336.424	85.7391	932	157.845	277.155	193.482	204.518	227.421	312.579	245.717	1546.28	325.405	539.639	103.893	136.383	220.985	191.695	306.11	73.301	387.699	132.642	31.3576	18.8896
1	113	69.8392	516.161	292	193	399	13.8452	69.9758	209.927	46.6505	326.554	349.879	89.1682	926	153.127	268.873	178.421	222.579	228.334	365.666	236.698	1580.3	365.164	522.732	103.893	139.566	233.517	184.129	301.11	72.5665	384.433	135.878	32.1224	18.8896
1	114	69.3591	513.641	340	197	428	13.8452	66.3237	198.971	44.2158	309.511	331.619	84.5145	936	155.668	273.332	184.171	209.829	225.223	340.777	237.525	1576.48	392.326	526.853	103.893	144.29	244.816	184.822	316.11	74.7701	394.23	133.451	31.5488	18.8896
1	115	66.9582	501.042	323	184	417	13.8452	64.4016	193.205	42.9344	300.541	322.008	82.0651	920	156.03	273.97	191.169	204.831	224.441	353.559	234.082	1616.92	393.667	519.245	103.893	143.253	244.009	181.934	286.11	73.301	387.699	127.79	30.2103	18.8896
1	116	69.8392	516.161	354	209	407	13.8452	63.889	191.667	42.5927	298.149	319.445	81.412	913	153.853	270.147	185.356	199.644	224.947	352.053	235.012	1532.99	373.328	519.631	103.893	140.28	236.155	182.714	283.11	69.9957	373.004	122.128	28.8719	18.8896
1	117	63.4369	482.563	334	203	414	13.8452	65.1705	195.511	43.447	304.129	325.852	83.0449	920	170.182	298.818	232.792	155.208	229.679	350.321	241.345	1563.65	342.844	531.29	103.893	137.627	226.319	188.028	284.11	70.7302	376.27	118.893	28.1071	18.8896
1	118	65.1975	491.802	323	177	418	13.8452	69.7195	209.159	46.4797	325.358	348.598	88.8416	972	171.271	300.729	240.478	145.522	224.222	363.778	231.845	1556.16	439.466	518.051	103.893	149.894	261.638	180.057	312.11	70.9138	377.086	118.084	27.9159	18.8896
1	119	72.2401	528.76	309	175	423	13.8452	70.4243	211.273	46.9495	328.647	352.122	89.7397	1008	172.359	302.641	248.038	141.962	225.219	366.781	232.533	1674.47	422.111	518.146	103.893	147.319	254.896	180.635	346.11	86.706	447.294	132.642	31.3576	18.8896
1	120	75.4413	545.559	349	171	460	13.8452	65.1705	195.511	43.447	304.129	325.852	83.0449	955	176.713	310.287	251.48	153.52	242.897	382.103	252.016	1552.98	383.464	558.615	103.893	148.136	246.912	196.98	350.11	82.8497	430.15	135.878	32.1224	18.8896
1	121	61.196	470.804	308	183	448	13.8452	53.8939	161.682	35.9293	251.505	269.47	68.6755	880	176.713	310.287	247.635	151.365	230.236	369.764	244.442	1544.56	401.4	529.962	103.893	146.151	248.893	185.702	315.11	76.2391	400.761	124.554	29.4455	18.8896
1	122	52.5528	425.447	285	166	426	13.8452	52.3562	157.069	34.9041	244.329	261.781	66.716	846	177.439	311.561	268.922	121.078	208.085	363.915	216.725	1599.27	364.828	466.35	103.893	130.341	223.539	163.049	299.11	60.6306	331.369	106.761	25.239	18.8896
1	123	39.4279	356.572	281	149	387	13.8452	44.3473	133.042	29.5649	206.954	221.736	56.5105	821	178.528	313.472	292.486	77.5137	200.461	372.539	205.09	1606.91	395.43	443.485	103.893	131.188	231.464	153.54	384.11	54.9381	306.062	97.8642	23.1358	18.8896
1	124	47.2708	397.729	253	144	381	13.8452	46.1413	138.424	30.7609	215.326	230.706	58.7965	808	175.262	307.738	295.237	62.7626	201.752	356.248	209.982	1584.02	344.964	449.957	103.893	124.708	212.94	157.538	351.11	52.5509	295.449	93.8203	22.1797	18.8896
1	125	40.8684	364.132	216	137	403	13.8452	45.4365	136.309	30.291	212.037	227.182	57.8984	814	172.722	303.278	295.135	51.8652	191.956	364.044	195.679	1541.32	399.183	423.234	103.893	128.453	229.389	145.848	308.11	47.5929	273.407	92.2027	21.7973	18.8896
1	126	40.0681	359.932	251	133	398	13.8452	42.6174	127.852	28.4116	198.881	213.087	54.3061	783	194.857	342.143	360.605	-3.60535	180.277	347.723	183.673	1582.33	450.015	401.248	103.893	132.462	245.347	136.036	298.11	49.062	279.938	89.7763	21.2237	18.8896
1	127	36.3868	340.613	255	136	381	13.8452	43.0018	129.005	28.6679	200.675	215.009	54.7959	786	152.039	266.961	247.587	102.413	183.408	337.592	189.75	1595.25	423.522	412.313	103.893	130.308	236.961	141.003	233.11	50.7146	287.285	96.2466	22.7534	18.8896
1	128	42.469	372.531	258	138	368	13.8452	46.5898	139.769	31.0599	217.419	232.949	59.368	835	149.136	261.864	238.565	111.435	190.059	293.941	207.017	1575.98	316.538	441.107	103.893	119.025	200.323	155.115	273.11	56.2235	311.776	98.673	23.327	18.8896
1	129	44.5498	383.45	282	150	371	13.8452	47.679	143.037	31.786	222.502	238.395	60.756	837	152.402	267.598	243.605	107.395	202.199	308.801	219.912	1698.09	319.435	469.522	103.893	124.082	206.414	165.654	378.11	54.9381	306.062	109.187	25.8126	18.8896
1	130	56.0741	443.926	300	149	405	13.8452	57.61	172.83	38.4067	268.847	288.05	73.4108	881	148.41	260.59	222.387	127.613	214.992	337.008	231.028	1623.97	339.693	495.502	103.893	131.333	218.841	174.739	285.11	64.8541	350.146	119.702	28.2983	18.8896
1	131	63.1167	480.883	312	156	420	13.8452	65.9393	197.818	43.9595	307.717	329.697	84.0246	915	147.322	258.678	206.359	161.641	226.048	346.952	243.478	1594.52	336.933	522.474	103.893	135.31	222.477	184.914	223.11	73.8519	390.148	125.363	29.6367	18.8896
1	132	64.5573	488.443	327	164	419	13.8452	67.0926	201.278	44.7284	313.099	335.463	85.4942	922	145.87	256.13	192.523	186.477	230.686	357.314	247.48	1655.52	359.373	533.091	103.893	140.387	233.071	188.185	212.11	69.6284	371.372	127.79	30.2103	18.8896
1	133	61.036	469.964	401	175	420	13.8452	64.2735	192.82	42.849	299.943	321.367	81.9018	917	147.322	258.678	177.875	207.125	241.2	402.8	252.223	1602.78	309.243	539.268	103.893	133.91	214.626	192.061	233.11	75.1373	395.863	131.834	31.1664	18.8896
1	134	60.5558	467.444	307	184	431	13.8452	63.3124	189.937	42.2083	295.458	316.562	80.6772	896	149.499	262.501	177.616	206.384	228.121	350.879	245.405	1665.59	346.503	527.483	103.893	137.553	227.079	186.489	270.11	72.7501	385.25	134.26	31.74	18.8896
1	135	57.5146	451.485	290	180	417	13.8452	63.6327	190.898	42.4218	296.953	318.164	81.0854	903	148.773	261.227	182.897	201.103	216.154	392.846	221.542	1627.46	403.598	480.113	103.893	138.367	241.043	166.986	263.11	73.301	387.699	131.025	30.9752	18.8896
1	136	68.3987	508.601	301	180	425	13.8452	63.0561	189.168	42.0374	294.262	315.281	80.3506	895	148.047	259.953	180.13	201.87	227.77	363.23	242.515	1609.48	344.569	521.006	103.893	136.211	225.195	184.127	302.11	73.301	387.699	131.025	30.9752	18.8896
1	137	61.6762	473.324	302	177	411	13.8452	65.4267	196.28	43.6178	305.325	327.134	83.3714	894	149.499	262.501	182.853	208.147	228.257	380.743	239.699	1583.3	418.205	521.002	103.893	147.201	253.873	181.825	292.11	73.6683	389.332	131.834	31.1664	18.8896
1	138	61.036	469.964	315	179	422	13.8452	64.0172	192.052	42.6781	298.747	320.086	81.5753	890	151.313	265.687	189.13	213.87	227.884	365.116	242.293	1641.71	368.097	522.485	103.893	139.963	234.617	183.945	277.11	68.5267	366.473	134.26	31.74	18.8896
1	139	62.1564	475.844	281	180	404	13.8452	62.5435	187.631	41.6957	291.87	312.718	79.6975	898	153.127	268.873	189.66	200.34	226.432	335.568	246.22	1582.78	372.528	531.437	103.893	142.081	237.906	187.155	280.11	75.6882	398.312	135.069	31.9312	18.8896
1	140	67.2783	502.722	293	181	432	13.8452	60.4292	181.288	40.2861	282.003	302.146	77.0032	918	149.862	263.138	177.594	212.406	225.491	342.509	243.627	1627.37	360.833	524.793	103.893	139.255	232.191	185.036	302.11	74.4028	392.597	131.834	31.1664	18.8896
1	141	65.0375	490.963	318	176	424	13.8452	59.7885	179.365	39.859	279.013	298.942	76.1867	903	160.748	282.252	210.532	182.468	220.605	335.395	238.661	1626.34	361.782	514.024	103.893	137.644	230.68	180.977	275.11	64.3032	347.697	131.025	30.9752	18.8896
1	142	67.5984	504.402	291	179	429	13.8452	66.3878	199.163	44.2585	309.81	331.939	84.5961	932	158.933	279.067	204.638	185.362	224.401	349.599	240.811	1616.19	434.47	524.789	103.893	150.245	260.869	182.734	301.11	74.2192	391.781	134.26	31.74	18.8896
1	143	71.4398	524.56	313	170	434	13.8452	71.7057	215.117	47.8038	334.627	358.529	91.3726	973	161.836	284.164	218.386	173.614	236.525	365.475	253.483	1619.52	418.482	551.142	103.893	152.147	259.245	193.091	396.11	86.706	447.294	148.01	34.9905	18.8896
1	144	69.8392	516.161	361	190	456	13.8452	67.1567	201.47	44.7711	313.398	335.783	85.5758	925	164.739	289.261	219.616	196.384	246.035	371.965	264.599	1632.4	359.365	570.494	103.893	146.472	239.601	202.176	356.11	85.2369	440.763	152.054	35.9465	18.8896
1	145	60.5558	467.444	305	182	438	13.8452	56.713	170.139	37.8087	264.661	283.565	72.2678	869	162.562	285.438	205.679	217.321	227.871	375.129	242.955	1660.05	373.542	534.05	103.893	142.658	238.757	188.101	321.11	74.7701	394.23	139.113	32.8872	18.8896
1	146	52.2327	423.767	287	170	426	13.8452	48.576	145.728	32.384	226.688	242.88	61.899	822	161.836	284.164	223.204	180.796	204.087	355.913	215.42	1609.58	388.072	473.923	103.893	135.042	233.915	165.156	278.11	66.1395	355.861	121.319	28.6807	18.8896
1	147	45.8303	390.17	269	151	387	13.8452	46.0131	138.039	30.6754	214.728	230.066	58.6332	787	156.03	273.97	228.022	159.978	193.846	346.154	203.861	1580.14	382.66	447.721	103.893	129.971	227.231	155.524	282.11	52.7346	296.265	114.04	26.9599	18.8896
1	148	44.3898	382.61	254	145	411	13.8452	43.5144	130.543	29.0096	203.067	217.572	55.4491	770	165.465	290.535	265.919	106.081	197.704	347.296	208.72	1579.28	370.829	457.558	103.893	129.806	224.341	159.573	253.11	56.958	315.042	110.805	26.195	18.8896
1	149	47.5909	399.409	275	140	405	13.8452	43.1299	129.39	28.7533	201.273	215.65	54.9592	773	162.562	285.438	264.901	103.099	183.879	327.121	194.511	1593.49	390.93	427.583	103.893	127.928	226.934	147.732	222.11	51.8164	292.184	105.952	25.0478	18.8896
1	150	47.5909	399.409	245	136	386	13.8452	41.3359	124.008	27.5573	192.901	206.68	52.6732	751	160.385	281.615	263.427	98.5731	177.861	347.139	182.584	1617.42	382.733	400.328	103.893	122.27	218.982	137.794	232.11	50.8983	288.102	103.526	24.4742	18.8896
1	151	37.5072	346.493	233	133	390	13.8452	40.0545	120.164	26.703	186.921	200.273	51.0403	755	161.473	283.527	271.47	92.5301	177.767	316.233	188.621	1550.38	417.866	416.711	103.893	130.18	235.526	142.824	242.11	51.2655	289.734	99.4818	23.5182	18.8896
1	152	35.2664	334.734	240	134	381	13.8452	41.3359	124.008	27.5573	192.901	206.68	52.6732	749	144.056	252.944	222.435	126.565	193.269	332.731	205.775	1596.22	350.366	449.289	103.893	125.406	214.927	157.119	301.11	51.0819	288.918	101.908	24.0918	18.8896
1	153	41.9889	370.011	257	133	369	13.8452	44.988	134.964	29.992	209.944	224.94	57.3269	785	147.322	258.678	227.427	125.573	199.212	307.788	218.586	1618.41	327.438	475.912	103.893	126.316	210.647	167.794	289.11	56.4071	312.593	106.761	25.239	18.8896
1	154	49.3516	408.648	278	140	397	13.8452	51.0107	153.032	34.0071	238.05	255.053	65.0015	839	148.41	260.59	220.082	138.918	214.365	352.635	229.629	1561.37	366.759	503.797	103.893	136.723	230.832	176.997	262.11	63.5687	344.431	116.467	27.5335	18.8896
1	155	55.4339	440.566	303	147	398	13.8452	56.5208	169.562	37.6806	263.764	282.604	72.0229	885	150.225	263.775	211.893	156.107	223.301	349.699	241.998	1571	354.546	530.331	103.893	139.217	230.709	187.303	286.11	67.2413	360.759	122.128	28.8719	18.8896
1	156	58.475	456.525	299	158	417	13.8452	61.7106	185.132	41.1404	287.983	308.553	78.6361	887	146.233	256.767	190.936	196.064	232.485	390.515	245.974	1630.03	321.125	536.397	103.893	135.216	218.752	190.616	230.11	81.748	425.252	127.79	30.2103	18.8896
1	157	68.2386	507.761	328	177	427	13.8452	60.3651	181.095	40.2434	281.704	301.826	76.9215	889	148.773	261.227	179.058	205.942	228.892	343.108	250.685	1559.31	353.26	549.577	103.893	142.157	233.57	194.543	293.11	74.4028	392.597	131.834	31.1664	18.8896
1	158	61.6762	473.324	300	176	401	13.8452	61.3262	183.979	40.8841	286.189	306.631	78.1462	885	147.322	258.678	168.722	224.278	227.188	365.812	243.912	1586.09	361.03	535.137	103.893	140.967	234.074	188.899	289.11	72.0156	381.984	133.451	31.5488	18.8896
1	159	58.3149	455.685	274	172	415	13.8452	64.0812	192.244	42.7208	299.046	320.406	81.6569	875	148.41	260.59	179.092	213.908	207.37	353.63	220.205	1628.79	408.524	486.292	103.893	140.108	244.04	169.144	262.11	75.1373	395.863	131.834	31.1664	18.8896
1	160	56.7144	447.286	290	169	425	13.8452	60.1729	180.519	40.1153	280.807	300.864	76.6766	870	150.95	265.05	185.316	203.684	223.196	353.804	241.041	1534.96	368.875	529.396	103.893	141.204	236.127	186.506	278.11	74.7701	394.23	134.26	31.74	18.8896
1	161	59.1152	459.885	297	173	396	13.8452	61.0058	183.017	40.6706	284.694	305.029	77.738	879	146.233	256.767	171.023	212.977	222.009	359.991	238.243	1565.76	397.757	525.575	103.893	144.893	246.708	184.175	280.11	72.0156	381.984	135.069	31.9312	18.8896
1	162	59.5954	462.405	293	172	417	13.8452	59.4681	178.404	39.6454	277.518	297.341	75.7785	895	146.233	256.767	172.316	211.684	224.101	360.899	240.82	1606.18	417.858	532.994	103.893	149.101	255.833	186.322	340.11	69.2612	369.739	134.26	31.74	18.8896
1	163	62.1564	475.844	302	173	403	13.8452	64.0172	192.052	42.6781	298.747	320.086	81.5753	875	146.959	258.041	169.79	217.21	224.832	346.168	244.722	1632.28	377.337	538.303	103.893	143.916	240.978	189.573	277.11	74.4028	392.597	137.495	32.5048	18.8896
1	164	61.5161	472.484	312	175	407	13.8452	62.4154	187.246	41.6103	291.272	312.077	79.5342	875	149.499	262.501	173.687	215.313	221.822	339.178	242.145	1606.85	362.689	531.339	103.893	140.597	234.057	187.426	283.11	72.9338	386.066	135.069	31.9312	18.8896
1	165	56.7144	447.286	311	176	426	13.8452	54.3424	163.027	36.2283	253.598	271.712	69.247	890	152.402	267.598	184.661	204.339	218.967	345.033	237.212	1624.79	407.409	524.085	103.893	146.091	250.207	183.316	290.11	72.1993	382.801	134.26	31.74	18.8896
1	166	53.3531	429.647	286	177	427	13.8452	60.6214	181.864	40.4143	282.9	303.107	77.2481	941	150.95	265.05	179.756	204.244	222.08	354.92	239.347	1675.65	424.289	530.251	103.893	149.614	257.858	185.095	387.11	49.7965	283.204	134.26	31.74	18.8896
1	167	71.2798	523.72	345	178	424	13.8452	72.0902	216.27	48.0601	336.421	360.451	91.8624	966	159.659	280.341	209.575	183.425	231.686	355.314	251.937	1653.06	426.714	558.499	103.893	154.573	263.736	195.586	326.11	93.5002	477.5	147.201	34.7993	18.8896
1	168	64.3972	487.603	352	184	470	13.8452	64.0812	192.244	42.7208	299.046	320.406	81.6569	906	163.65	287.35	213.722	200.278	236.334	330.666	262.98	1540.02	351.518	576.821	103.893	146.331	237.649	204.788	381.11	91.2967	467.703	155.289	36.7113	18.8896
2	1	122.659	793.341	477	242	537	13.8452	85.9296	257.789	57.2864	401.005	429.648	109.498	1053	238.763	419.237	369.693	158.307	272.871	448.129	258.878	1892.12	527.099	634.85	103.893	181.98	316.168	221.01	464.11	88.3586	454.641	179.553	42.4474	18.8896
2	2	117.537	766.463	479	221	524	13.8452	79.2662	237.798	52.8441	369.909	396.331	101.007	1023	239.126	419.874	391.196	119.804	261.219	444.781	245.747	1877.25	511.311	601.428	103.893	174.185	304.182	209.002	452.11	80.0953	417.905	162.568	38.4321	18.8896
2	3	113.215	743.785	429	210	507	13.8452	75.0374	225.112	50.025	350.175	375.187	95.6181	1022	243.843	428.157	420.056	70.9436	255.658	461.342	236.247	1871.75	530.55	579.807	103.893	173.539	307.899	200.313	451.11	71.4647	379.535	153.671	36.3289	18.8896
2	4	109.374	723.626	438	203	500	13.8452	74.3967	223.19	49.5978	347.185	371.984	94.8016	1007	239.488	420.512	416.401	44.5989	252.001	438.999	235.917	1997.08	530.781	579.019	103.893	173.445	307.851	200.011	448.11	74.7701	394.23	151.245	35.7553	18.8896
2	5	110.014	726.986	429	199	500	13.8452	74.2686	222.806	49.5124	346.587	371.343	94.6384	1012	238.763	419.237	420.646	34.3542	249.242	447.758	231.108	1858.89	499.954	564.687	103.893	166.512	293.342	195.613	372.11	74.0355	390.964	148.818	35.1817	18.8896
2	6	110.174	727.826	494	193	503	13.8452	73.3716	220.115	48.9144	342.401	366.858	93.4953	1018	238.037	417.963	420.414	39.5858	251.789	417.211	239.548	1842.45	527.636	587.633	103.893	174.377	308.13	203.331	363.11	74.9537	395.046	147.201	34.7993	18.8896
2	7	110.815	731.185	431	193	502	13.8452	74.7171	224.151	49.8114	348.68	373.585	95.2099	1052	241.303	423.697	429.193	29.8069	260.228	454.772	242.801	1854.2	535.747	596.264	103.893	176.992	312.797	206.307	426.11	70.7302	376.27	153.671	36.3289	18.8896
2	8	111.935	737.065	461	201	502	13.8452	84.2637	252.791	56.1758	393.231	421.319	107.375	1111	211.185	370.815	343.209	118.791	262.247	409.753	253.197	1912.8	529.384	621.151	103.893	180.092	314.666	215.814	453.11	75.5046	397.495	165.803	39.197	18.8896
2	9	124.58	803.42	544	214	514	13.8452	88.9409	266.823	59.294	415.058	444.705	113.335	1150	208.645	366.355	321.675	148.325	283.069	440.931	272.173	1849.83	518.232	666.617	103.893	185.826	318.263	233.17	453.11	96.071	488.929	184.405	43.5947	18.8896
2	10	129.061	826.939	553	234	518	13.8452	92.7211	278.163	61.8141	432.699	463.606	118.152	1174	212.274	372.726	305.646	200.354	293.433	499.567	273.941	1863.06	503.448	669.705	103.893	184.122	313.044	234.787	429.11	97.1728	493.827	191.684	45.3155	18.8896
2	11	140.426	886.574	563	249	518	13.8452	98.4235	295.27	65.6157	459.31	492.117	125.418	1166	218.443	383.557	306.951	199.049	297.902	468.098	284.809	1805.19	506.797	696.555	103.893	188.991	319.038	244.726	446.11	97.7237	496.276	191.684	45.3155	18.8896
2	12	135.144	858.856	561	248	529	13.8452	96.0528	288.159	64.0352	448.247	480.264	122.397	1176	218.08	382.92	306.007	197.993	296.752	467.248	283.606	1945.39	544.382	696.754	103.893	194.633	333.711	243.627	448.11	100.111	506.889	189.258	44.7419	18.8896
2	13	140.426	886.574	541	249	536	13.8452	95.9247	287.774	63.9498	447.649	479.624	122.234	1177	217.354	381.646	304.117	186.883	287.88	450.12	276.204	1944.8	522.553	676.834	103.893	188.134	321.73	236.857	413.11	95.1529	484.847	174.7	41.3002	18.8896
2	14	140.746	888.254	530	241	539	13.8452	96.5654	289.696	64.3769	450.639	482.827	123.051	1142	217.354	381.646	308.207	187.793	283.625	458.375	269.722	1875.28	508.694	659.826	103.893	183.298	313.362	230.928	418.11	96.8056	492.194	164.994	39.0058	18.8896
2	15	126.981	816.019	503	229	526	13.8452	92.9774	278.932	61.9849	433.895	464.887	118.478	1161	214.451	376.549	307.28	183.72	279.704	470.296	262.98	1908.02	522.758	644.517	103.893	182.905	316.166	224.762	484.11	93.3166	476.683	162.568	38.4321	18.8896
2	16	127.621	819.379	511	229	530	13.8452	94.0026	282.008	62.6684	438.679	470.013	119.785	1141	214.814	377.186	312.425	169.575	282.455	453.545	269.203	1836.8	514.25	659.022	103.893	183.996	315.386	230.454	452.11	93.6839	478.316	164.994	39.0058	18.8896
2	17	121.378	786.622	539	233	534	13.8452	93.1696	279.509	62.1131	434.792	465.848	118.723	1156	214.814	377.186	311.596	174.404	288.536	463.464	274.601	1946.4	489.051	670.117	103.893	182.04	307.509	235.391	470.11	93.8675	479.133	164.994	39.0058	18.8896
2	18	127.781	820.219	552	228	505	13.8452	95.9247	287.774	63.9498	447.649	479.624	122.234	1219	216.991	381.009	317.375	173.625	294.678	463.322	281.862	1946.14	496.09	688.457	103.893	186.075	313.454	242.031	502.11	94.4184	481.582	165.803	39.197	18.8896
2	19	133.703	851.297	586	224	549	13.8452	106.304	318.913	70.8695	496.087	531.521	135.46	1274	216.991	381.009	312.954	178.046	311.622	487.378	297.538	1927.46	511.482	728.07	103.893	194.819	326.367	256.369	479.11	103.6	522.4	179.553	42.4474	18.8896
2	20	135.144	858.856	520	248	563	13.8452	105.599	316.798	70.3996	492.798	527.997	134.562	1258	225.337	395.663	311.417	211.583	311.917	487.083	297.939	1989.06	507.437	728.712	103.893	194.319	324.904	256.735	490.11	116.821	581.179	198.155	46.8452	18.8896
2	21	134.823	857.177	572	260	588	13.8452	104.062	312.185	69.3745	485.622	520.309	132.603	1227	231.868	407.132	320.575	216.425	303.532	451.468	294.403	1910.6	495.195	719.045	103.893	190.919	318.447	253.501	500.11	111.312	556.688	194.92	46.0803	18.8896
2	22	136.584	866.416	550	258	569	13.8452	104.574	313.723	69.7162	488.014	522.872	133.256	1219	225.7	396.3	306.449	225.551	309.118	498.882	292.541	1878.46	484.769	713.621	103.893	188.48	313.439	251.798	451.11	112.598	562.402	194.111	45.8891	18.8896
2	23	130.022	831.978	547	251	592	13.8452	98.2953	294.886	65.5302	458.712	491.477	125.255	1181	235.86	414.14	338.98	194.02	296.346	497.654	277.713	1920.29	482.373	677.167	103.893	182.191	306.14	238.237	495.11	101.213	511.787	197.346	46.6539	18.8896
2	24	120.738	783.262	501	245	573	13.8452	93.5541	280.662	62.3694	436.586	467.77	119.213	1127	240.577	422.423	361.209	162.791	297.196	503.804	277.619	1896.38	466.253	675.59	103.893	179.528	299.586	238.15	460.11	92.0312	470.969	190.876	45.1243	18.8896
2	25	118.657	772.343	492	238	537	13.8452	87.6595	262.978	58.4397	409.078	438.297	111.702	1095	241.666	424.334	366.782	147.218	278.341	463.659	261.351	1950.65	518.32	640.246	103.893	181.548	313.691	223.303	455.11	92.0312	470.969	176.317	41.6826	18.8896
2	26	108.894	721.106	455	216	527	13.8452	81.0602	243.18	54.0401	378.281	405.301	103.293	1083	236.948	416.052	375.06	129.94	265.36	452.64	248.086	1879.91	491.971	605.609	103.893	171.979	297.38	211.169	391.11	81.748	425.252	160.95	38.0497	18.8896
2	27	100.091	674.909	420	202	495	13.8452	75.9344	227.803	50.623	354.361	379.672	96.7611	1055	237.311	416.689	392.521	98.4789	261.137	478.863	238.489	1913.51	495.1	582.401	103.893	168.67	294.545	202.391	429.11	76.6064	402.394	152.054	35.9465	18.8896
2	28	97.8497	663.15	434	196	514	13.8452	72.9872	218.961	48.6581	340.607	364.936	93.0055	1055	237.311	416.689	401.182	83.8184	259.971	473.029	238.156	1905.84	500.793	582.062	103.893	169.464	296.703	202.086	437.11	67.7922	363.208	148.01	34.9905	18.8896
2	29	96.7293	657.271	433	185	515	13.8452	75.7422	227.227	50.4948	353.464	378.711	96.5162	1050	243.48	427.52	424.663	54.3373	253.613	458.387	233.297	1923.7	499.176	570.047	103.893	167.268	293.975	197.642	440.11	72.9338	386.066	145.583	34.4168	18.8896
2	30	98.0097	663.99	437	190	507	13.8452	74.9093	224.728	49.9395	349.577	374.547	95.4548	1051	242.029	424.971	422.498	58.502	260.456	455.544	241.823	1948.18	455.745	587.268	103.893	163.587	280.067	205.44	385.11	85.7878	443.212	137.495	32.5048	18.8896
2	31	104.892	700.108	452	193	500	13.8452	77.9847	233.954	51.9898	363.929	389.924	99.3737	1077	201.751	354.249	311.269	166.731	264.467	463.533	245.109	1899.89	549.204	603.109	103.893	180.115	319.234	208.446	420.11	70.363	374.637	150.436	35.5641	18.8896
2	32	102.331	686.669	484	194	502	13.8452	85.5451	256.635	57.0301	399.211	427.726	109.008	1131	204.654	359.346	316.171	166.829	271.462	450.538	255.612	1958.39	532.267	627.376	103.893	181.536	316.876	218.053	429.11	81.9316	426.068	162.568	38.4321	18.8896
2	33	122.499	792.501	552	207	507	13.8452	90.3505	271.051	60.2337	421.636	451.752	115.131	1172	205.38	360.62	303.087	188.913	283.83	424.17	274.783	1916.22	504.862	671.966	103.893	184.701	313.99	235.589	455.11	91.8476	470.152	178.744	42.2562	18.8896
2	34	126.5	813.5	534	235	509	13.8452	94.387	283.161	62.9247	440.473	471.935	120.275	1205	206.831	363.169	280.073	241.927	295.79	493.21	276.569	1850.43	526.387	678.131	103.893	188.917	323.45	237.222	483.11	97.3564	494.644	190.876	45.1243	18.8896
2	35	130.182	832.818	561	246	540	13.8452	99.6408	298.923	66.4272	464.991	498.204	126.969	1209	218.08	382.92	294.785	237.215	303.663	483.337	287.547	1861.45	507.637	703.412	103.893	190.232	320.563	247.265	488.11	106.171	533.829	188.449	44.5507	18.8896
2	36	128.581	824.419	556	251	516	13.8452	97.4624	292.387	64.9749	454.825	487.312	124.194	1205	221.345	388.655	303.842	222.158	305.389	501.611	286.333	1953.67	506.475	700.345	103.893	189.56	319.574	246.154	438.11	100.478	508.522	184.405	43.5947	18.8896
2	37	129.061	826.939	509	250	530	13.8452	96.1169	288.351	64.0779	448.546	480.585	122.479	1191	221.708	389.292	304.957	223.043	294.858	474.142	278.855	1922.15	531.496	684.148	103.893	190.659	326.491	239.314	462.11	96.9892	493.011	179.553	42.4474	18.8896
2	38	125.22	806.78	521	250	531	13.8452	97.7187	293.156	65.1458	456.021	488.593	124.52	1192	226.063	396.937	321.201	201.799	288.166	466.834	272.306	1944.69	534.167	668.357	103.893	188.488	324.773	233.323	442.11	99.7436	505.256	173.891	41.109	18.8896
2	39	118.497	771.503	552	242	520	13.8452	94.9636	284.891	63.3091	443.164	474.818	121.009	1171	217.354	381.646	304.542	210.458	281.281	459.719	265.495	1962.51	541.743	652.334	103.893	187.011	324.925	227.093	492.11	93.3166	476.683	169.038	39.9618	18.8896
2	40	126.02	810.98	505	239	535	13.8452	95.0277	285.083	63.3518	443.463	475.139	121.091	1169	221.708	389.292	320.844	188.156	288.303	470.697	271.782	1859.22	522.771	666.124	103.893	186.424	319.945	232.844	447.11	96.4383	490.562	169.038	39.9618	18.8896
2	41	122.659	793.341	536	238	516	13.8452	96.2451	288.735	64.1634	449.144	481.225	122.642	1176	222.071	389.929	320.984	196.016	290.638	455.362	277.236	1917.76	507.125	678.153	103.893	186.046	315.952	237.832	482.11	96.4383	490.562	172.273	40.7266	18.8896
2	42	128.581	824.419	549	246	523	13.8452	98.6798	296.039	65.7865	460.506	493.399	125.745	1231	220.257	386.743	315.754	194.246	298.962	469.038	284.57	1971.43	498.22	695.346	103.893	187.514	315.486	244.542	451.11	100.478	508.522	171.465	40.5354	18.8896
2	43	133.383	849.617	565	248	529	13.8452	100.025	300.076	66.6835	466.785	500.126	127.459	1272	218.443	383.557	306.166	217.834	311.223	460.777	300.407	1933.59	548.342	738.257	103.893	201.978	342.502	259.028	499.11	104.885	528.115	177.935	42.065	18.8896
2	44	134.183	853.817	553	263	552	13.8452	101.947	305.842	67.9649	475.755	509.737	129.909	1268	219.894	386.106	284.7	251.3	315.331	485.669	300.812	1940.19	541.862	738.706	103.893	201.084	340.057	259.398	491.11	112.047	559.953	203.008	47.9924	18.8896
2	45	136.424	865.576	536	271	559	13.8452	102.908	308.725	68.6057	480.24	514.542	131.133	1236	227.877	400.123	297.524	253.476	312.553	487.447	297.24	1915.76	551.526	730.778	103.893	201.236	342.436	256.131	451.11	113.149	564.851	201.39	47.61	18.8896
2	46	137.544	871.456	546	269	579	13.8452	101.947	305.842	67.9649	475.755	509.737	129.909	1216	217.717	382.283	272.506	280.494	311.684	492.316	295.359	1865.64	527.213	724.147	103.893	196.528	331.809	254.41	518.11	109.843	550.157	201.39	47.61	18.8896
2	47	132.743	846.257	539	274	560	13.8452	98.2313	294.694	65.4875	458.413	491.156	125.173	1167	235.497	413.503	326.209	223.791	295.2	467.8	280.379	1951.62	533.084	688.008	103.893	191.524	327.783	240.708	479.11	110.945	555.055	196.537	46.4627	18.8896
2	48	127.301	817.699	521	248	551	13.8452	94.6433	283.93	63.0955	441.669	473.216	120.601	1131	232.231	407.769	326.787	209.213	294.604	464.396	280.284	1873.72	483.641	683.646	103.893	183.434	307.765	240.621	440.11	101.029	510.971	185.214	43.7859	18.8896
2	49	117.377	765.623	492	241	552	13.8452	86.6984	260.095	57.799	404.593	433.492	110.477	1093	234.046	410.954	353.371	164.629	275.447	453.553	258.473	1876.53	490.886	636.364	103.893	176.822	302.328	222.708	446.11	89.0931	457.907	171.465	40.5354	18.8896
2	50	111.615	735.385	466	219	533	13.8452	81.829	245.487	54.5527	381.869	409.145	104.272	1067	232.594	408.406	370.11	127.89	266.995	472.005	245.365	1863.64	534.127	607.625	103.893	178.599	314.15	210.607	489.11	77.5245	406.476	152.862	36.1377	18.8896
2	51	104.732	699.268	444	214	498	13.8452	78.3692	235.107	52.2461	365.723	391.846	99.8636	1049	233.683	410.317	389.153	89.8466	260.193	480.807	235.881	1846.12	543.251	584.981	103.893	176.276	313.749	201.851	419.11	76.4227	401.577	144.774	34.2256	18.8896
2	52	104.092	695.908	438	204	498	13.8452	76.8314	230.494	51.221	358.547	384.157	97.9041	1037	236.223	414.777	404.594	65.4057	259.422	477.578	235.551	1890.45	532.582	583.276	103.893	174.406	309.296	201.547	438.11	76.4227	401.577	141.539	33.4608	18.8896
2	53	105.212	701.788	432	199	498	13.8452	75.6782	227.034	50.4521	353.165	378.391	96.4345	1027	238.4	418.6	416.911	52.0891	254.532	472.468	230.75	1870.25	576.981	575.136	103.893	179.709	325.166	197.115	443.11	70.9138	377.086	142.348	33.652	18.8896
2	54	102.331	686.669	448	197	491	13.8452	75.9344	227.803	50.623	354.361	379.672	96.7611	1037	236.586	415.414	413.7	56.3003	254.112	421.888	239.175	1855.82	544.513	593.217	103.893	177.805	315.679	204.893	412.11	70.363	374.637	142.348	33.652	18.8896
2	55	98.1698	664.83	464	198	475	13.8452	76.8955	230.687	51.2637	358.846	384.478	97.9858	1062	236.223	414.777	412.476	54.5239	264.41	471.59	242.423	1902.58	562.862	602.764	103.893	182.097	324.493	207.891	459.11	71.2811	378.719	146.392	34.608	18.8896
2	56	113.215	743.785	489	200	484	13.8452	83.7511	251.253	55.8341	390.839	418.756	106.722	1092	206.105	361.895	326.458	152.542	265.313	418.687	252.802	1808.2	559.932	628.133	103.893	185.788	327.782	217.472	421.11	79.1772	413.823	156.097	36.9025	18.8896
2	57	113.696	746.304	498	210	487	13.8452	88.3002	264.901	58.8668	412.068	441.501	112.518	1138	212.637	373.363	329.756	161.244	287.174	455.826	271.747	1925.25	515.691	671.192	103.893	186.191	318.072	234.961	472.11	92.0312	470.969	174.7	41.3002	18.8896
2	58	122.819	794.181	522	234	520	13.8452	96.1169	288.351	64.0779	448.546	480.585	122.479	1164	213.362	374.638	305.427	203.573	290.721	469.279	273.512	1852.49	522.08	676.082	103.893	187.941	321.415	236.59	427.11	95.8874	488.113	183.597	43.4035	18.8896
2	59	129.221	827.779	536	248	539	13.8452	96.3091	288.927	64.2061	449.443	481.546	122.724	1180	223.523	392.477	317.552	196.448	300.642	473.358	284.361	1861.64	477.956	699.172	103.893	185.112	308.262	246.606	399.11	94.7856	483.214	181.17	42.8299	18.8896
2	60	127.781	820.219	523	243	498	13.8452	99.5768	298.73	66.3845	464.692	497.884	126.888	1165	223.16	391.84	316.608	188.392	299.748	474.252	283.161	1900.84	508.899	698.794	103.893	189.669	320.248	245.498	427.11	91.2967	467.703	178.744	42.2562	18.8896
2	61	126.34	812.66	496	240	513	13.8452	97.2702	291.811	64.8468	453.928	486.351	123.949	1161	224.611	394.389	320.719	185.281	291.879	464.121	275.771	1909.23	501.151	679.91	103.893	185.44	313.932	238.676	367.11	93.3166	476.683	177.126	41.8738	18.8896
2	62	125.22	806.78	496	233	507	13.8452	94.3229	282.969	62.8819	440.174	471.615	120.193	1143	220.62	387.38	313.856	190.144	284.563	452.437	269.299	1875.7	498.324	663.702	103.893	182.38	310	232.702	453.11	89.4604	459.54	173.082	40.9178	18.8896
2	63	117.377	765.623	455	232	495	13.8452	93.0415	279.124	62.0277	434.194	465.207	118.56	1137	222.434	390.566	326.011	167.989	282.7	478.3	262.568	1987.43	509.49	648.023	103.893	181.496	311.611	226.488	429.11	88.9095	457.09	169.847	40.153	18.8896
2	64	120.418	781.582	475	229	539	13.8452	93.8744	281.623	62.5829	438.081	469.372	119.622	1135	224.248	393.752	335.204	156.796	291.399	500.601	268.781	1834.22	517.22	664.002	103.893	185.25	317.412	232.224	391.11	93.3166	476.683	168.229	39.7706	18.8896
2	65	123.779	799.221	483	227	491	13.8452	93.8103	281.431	62.5402	437.782	469.052	119.54	1153	222.797	391.203	330.365	159.635	290.03	460.97	274.171	1918.83	522.817	677.769	103.893	188.325	321.997	237.199	374.11	94.4184	481.582	168.229	39.7706	18.8896
2	66	127.461	818.539	495	228	534	13.8452	93.6822	281.047	62.4548	437.184	468.411	119.377	1214	221.708	389.292	327.141	164.859	296.481	462.519	281.419	1982.58	486.696	692.642	103.893	185.354	310.526	243.89	471.11	92.9493	475.051	173.082	40.9178	18.8896
2	67	134.663	856.337	501	228	541	13.8452	104.126	312.377	69.4172	485.921	520.629	132.685	1248	220.983	388.017	320.67	176.33	310.372	465.628	297.069	1933.93	492.088	731.715	103.893	192.517	319.45	258.338	472.11	105.436	530.564	184.405	43.5947	18.8896
2	68	133.863	852.137	500	254	569	13.8452	106.24	318.721	70.8268	495.788	531.201	135.379	1262	230.78	405.22	322.85	197.15	313.821	486.179	297.469	1978.53	505.606	733.831	103.893	194.879	325.085	258.707	527.11	110.761	554.239	198.155	46.8452	18.8896
2	69	129.542	829.458	550	262	581	13.8452	105.599	316.798	70.3996	492.798	527.997	134.562	1221	235.497	413.503	326.906	214.094	306.202	455.798	293.939	1913.06	481.921	723.141	103.893	189.604	313.993	255.448	466.11	112.414	561.586	195.728	46.2715	18.8896
2	70	126.18	811.82	518	266	574	13.8452	99.6408	298.923	66.4272	464.991	498.204	126.969	1209	230.417	404.583	315.813	232.187	308.887	484.113	292.08	1903.92	476.984	718.141	103.893	188.054	311.197	253.732	481.11	106.171	533.829	195.728	46.2715	18.8896
2	71	124.9	805.1	486	264	573	13.8452	96.6936	290.081	64.4624	451.237	483.468	123.214	1172	241.666	424.334	351.397	188.603	294.577	473.423	277.277	1903.72	506.991	684.114	103.893	186.996	316.941	240.066	506.11	103.233	520.767	190.876	45.1243	18.8896
2	72	119.938	779.062	551	253	555	13.8452	93.49	280.47	62.3267	436.287	467.45	119.132	1115	241.666	424.334	360.732	173.268	291.486	453.514	277.183	1877.82	502.99	683.548	103.893	186.306	315.284	239.98	459.11	96.6219	491.378	180.361	42.6386	18.8896
2	73	113.215	743.785	478	240	504	13.8452	90.7349	272.205	60.4899	423.43	453.675	115.621	1086	246.383	432.617	380.218	146.782	270.414	448.586	259.529	1844.47	521.5	626.343	103.893	179.76	312.502	218.003	432.11	90.3785	463.621	168.229	39.7706	18.8896
2	74	107.933	716.067	468	227	531	13.8452	81.1883	243.565	54.1255	378.879	405.941	103.456	1046	243.117	426.883	392.466	110.534	256.912	432.088	246.363	1971.64	519.801	594.534	103.893	174.331	306.284	206.158	403.11	75.6882	398.312	153.671	36.3289	18.8896
2	75	101.691	683.309	414	216	481	13.8452	78.4332	235.3	52.2888	366.022	392.166	99.9452	1027	246.746	433.254	418.902	67.0975	255.902	478.098	236.837	1889.16	525.382	572.089	103.893	171.511	304.538	197.587	388.11	74.0355	390.964	146.392	34.608	18.8896
2	76	99.6103	672.39	429	206	504	13.8452	76.3189	228.957	50.8792	356.155	381.594	97.251	1016	247.471	434.529	429.55	50.4496	248.833	433.167	236.506	1808.49	540.749	572.576	103.893	173.884	310.608	197.289	431.11	72.5665	384.433	141.539	33.4608	18.8896
2	77	96.7293	657.271	425	202	484	13.8452	78.241	234.723	52.1607	365.125	391.205	99.7003	1023	244.206	428.794	427.022	47.978	248.219	455.781	231.684	1839.32	526.722	559.807	103.893	169.713	302.915	192.951	442.11	72.7501	385.25	141.539	33.4608	18.8896
2	78	96.4092	655.591	438	199	481	13.8452	74.7171	224.151	49.8114	348.68	373.585	95.2099	1036	243.48	427.52	426.855	53.1454	255.81	459.19	240.146	1912.85	532.882	580.674	103.893	174.028	308.959	200.564	415.11	68.5267	366.473	139.113	32.8872	18.8896
2	79	94.8086	647.191	449	197	481	13.8452	73.9482	221.845	49.2988	345.092	369.741	94.2301	1055	207.92	365.08	328.626	148.374	254.24	430.76	243.408	1889.59	513.84	586.93	103.893	172.204	302.635	203.499	425.11	68.5267	366.473	143.157	33.8432	18.8896
2	80	106.333	707.667	444	200	476	13.8452	82.726	248.178	55.1507	386.055	413.63	105.415	1148	208.282	365.718	326.533	162.467	261.549	421.451	253.832	1899.17	518.742	612.411	103.893	177.082	308.994	212.878	385.11	75.1373	395.863	153.671	36.3289	18.8896
2	81	110.815	731.185	503	204	501	13.8452	90.9271	272.781	60.6181	424.327	454.636	115.866	1146	220.983	388.017	346.471	150.529	280.36	440.64	272.86	1935.14	525.816	658.768	103.893	185.681	319.846	229.997	360.11	92.3985	472.602	174.7	41.3002	18.8896
2	82	116.257	759.743	495	228	536	13.8452	95.0277	285.083	63.3518	443.463	475.139	121.091	1171	213.362	374.638	298.496	221.504	289.001	487.999	274.633	1818.37	506.246	661.398	103.893	183.188	312.683	231.592	416.11	91.6639	469.336	180.361	42.6386	18.8896
2	83	120.258	780.742	462	242	509	13.8452	97.8468	293.541	65.2312	456.619	489.234	124.683	1164	231.506	406.494	332.231	195.769	294.684	465.316	285.529	1947.47	482.097	685.59	103.893	183.52	307.503	241.396	398.11	96.6219	491.378	175.509	41.4914	18.8896
2	84	117.537	766.463	502	240	520	13.8452	93.8103	281.431	62.5402	437.782	469.052	119.54	1146	228.24	400.76	323.289	199.711	295.516	477.484	284.324	1959.68	462.685	681.07	103.893	179.887	299.153	240.312	381.11	94.2348	480.765	169.847	40.153	18.8896
2	85	122.019	789.981	500	253	515	13.8452	93.9385	281.815	62.6257	438.38	469.692	119.703	1135	229.691	403.309	327.403	195.597	288.943	475.057	276.902	1913.1	496.951	666.08	103.893	182.562	309.881	233.634	367.11	93.5002	477.5	165.803	39.197	18.8896
2	86	113.696	746.304	495	251	500	13.8452	90.799	272.397	60.5327	423.729	453.995	115.703	1123	230.054	403.946	332.641	187.359	280.019	451.981	270.402	1877.6	468.932	648.105	103.893	175.455	295.829	227.786	369.11	90.5622	464.438	160.141	37.8585	18.8896
2	87	112.735	741.265	488	243	500	13.8452	92.2086	276.626	61.4724	430.307	461.043	117.499	1120	226.788	398.212	330.972	181.028	279.705	487.295	263.642	1878.36	503.365	634.721	103.893	178.417	306.902	221.703	340.11	93.5002	477.5	161.759	38.2409	18.8896
2	88	113.215	743.785	478	242	518	13.8452	90.9912	272.974	60.6608	424.626	454.956	115.948	1107	222.071	389.929	322.267	194.733	277.278	436.722	269.882	1815.12	482.953	648.025	103.893	177.535	301.276	227.318	344.11	94.9693	484.031	159.333	37.6673	18.8896
2	89	112.895	742.105	467	238	515	13.8452	92.1445	276.433	61.4297	430.008	460.722	117.417	1109	231.868	407.132	348.408	157.592	280.947	431.053	275.295	1859.71	494.295	661.992	103.893	181.501	308.132	232.188	382.11	92.7657	474.234	163.377	38.6233	18.8896
2	90	119.138	774.862	492	239	493	13.8452	96.0528	288.159	64.0352	448.247	480.264	122.397	1209	226.425	397.575	333.179	172.821	289.912	450.088	282.575	1975.43	454.324	676.165	103.893	177.841	295.04	238.738	388.11	100.111	506.889	166.612	39.3882	18.8896
2	91	125.7	809.3	525	241	490	13.8452	101.243	303.728	67.4951	472.466	506.213	129.011	1264	225.337	395.663	325.597	199.403	303.824	455.176	298.293	1931.71	479.345	716.061	103.893	188.068	311.753	252.88	391.11	104.885	528.115	177.935	42.065	18.8896
2	92	126.981	816.019	537	262	559	13.8452	101.755	305.266	67.8368	474.858	508.776	129.664	1248	232.957	409.043	321.169	220.831	306.874	473.126	298.695	1969.3	509.245	719.524	103.893	193.094	324.003	253.242	401.11	121.963	604.037	194.92	46.0803	18.8896
2	93	125.06	805.94	523	274	581	13.8452	102.268	306.803	68.1785	477.25	511.339	130.317	1228	227.151	398.849	296.006	255.994	300.884	453.116	295.15	1956.85	481.127	708.648	103.893	187.128	311.153	250.052	462.11	108.925	546.075	193.302	45.6979	18.8896
2	94	127.461	818.539	535	271	574	13.8452	100.282	300.845	66.8544	467.981	501.408	127.786	1206	226.063	396.937	295.984	257.016	300.972	464.028	293.282	1948.72	510.627	706.62	103.893	191.201	322.288	248.372	521.11	110.945	555.055	194.111	45.8891	18.8896
2	95	130.022	831.978	500	265	566	13.8452	95.3481	286.044	63.5654	444.958	476.74	121.499	1181	235.497	413.503	326.68	218.32	291.092	480.908	278.415	1964.59	541.651	673.451	103.893	190.434	328.577	234.995	508.11	102.682	518.318	189.258	44.7419	18.8896
2	96	130.182	832.818	546	259	571	13.8452	90.6068	271.82	60.4045	422.832	453.034	115.458	1145	238.4	418.6	344.244	191.756	287.609	458.391	278.32	1867.68	479.478	668.032	103.893	180.272	303.416	234.91	471.11	96.6219	491.378	180.361	42.6386	18.8896
2	97	120.578	782.422	499	247	542	13.8452	81.3164	243.949	54.211	379.477	406.582	103.619	1111	234.771	412.229	348.024	180.976	271.737	451.263	260.686	1966.31	514.188	616.423	103.893	177.055	307.921	214.521	523.11	79.9117	417.088	169.847	40.153	18.8896
2	98	114.176	748.824	463	235	533	13.8452	79.0099	237.03	52.6732	368.713	395.049	100.68	1104	234.771	412.229	369.286	134.714	257.929	433.071	247.458	1993.54	512.571	585.127	103.893	171.721	301.825	202.864	455.11	77.5245	406.476	152.054	35.9465	18.8896
2	99	110.975	732.025	416	226	516	13.8452	77.1518	231.455	51.4345	360	385.759	98.3123	1064	239.126	419.874	397.733	85.267	250.453	436.547	237.886	1955.11	501.413	561.649	103.893	166.235	293.379	194.431	435.11	76.6064	402.394	144.774	34.2256	18.8896
2	100	107.613	714.387	437	218	481	13.8452	72.2824	216.847	48.1883	337.318	361.412	92.1074	1045	238.763	419.237	405.386	73.6135	248.636	426.364	237.554	1926.45	520.403	562.452	103.893	169.2	300.915	194.138	404.11	68.343	365.657	141.539	33.4608	18.8896
2	101	115.136	753.864	431	213	490	13.8452	72.2824	216.847	48.1883	337.318	361.412	92.1074	1033	233.32	409.68	396.862	83.1377	246.562	439.438	232.709	1848.29	524.966	551.42	103.893	168.086	300.766	189.869	408.11	67.4249	361.575	137.495	32.5048	18.8896
2	102	106.493	708.507	412	212	489	13.8452	71.6417	214.925	47.7611	334.328	358.208	91.2909	1042	237.311	416.689	409.696	60.3039	254.443	444.557	241.211	1887.79	539.946	572.699	103.893	173.785	310.317	197.361	420.11	69.6284	371.372	140.73	33.2696	18.8896
2	103	110.975	732.025	430	212	495	13.8452	73.3075	219.923	48.8717	342.102	366.538	93.4137	1075	237.674	417.326	410.467	63.5331	256.692	441.308	244.489	1831.51	544.059	580.763	103.893	175.711	313.327	200.248	431.11	71.6484	380.352	143.157	33.8432	18.8896
2	104	116.096	758.904	467	212	488	13.8452	79.3302	237.991	52.8868	370.208	396.651	101.088	1115	213.362	374.638	340.372	147.628	263.51	428.49	254.963	1954.04	494.844	601.325	103.893	171.711	297.751	209.477	400.11	77.7081	407.292	153.671	36.3289	18.8896
2	105	123.779	799.221	500	227	491	13.8452	91.2475	273.742	60.8317	425.822	456.237	116.274	1173	217.717	382.283	337.3	152.7	280.677	436.323	274.081	1869.92	506.311	647.317	103.893	180.906	310.249	226.323	376.11	93.8675	479.133	174.7	41.3002	18.8896
2	106	129.862	831.138	509	249	532	13.8452	92.593	277.779	61.7287	432.101	462.965	117.989	1193	213.362	374.638	298.308	218.692	290.112	488.888	275.862	1824.14	474.694	648.873	103.893	176.44	298.207	227.893	444.11	95.3365	485.663	183.597	43.4035	18.8896
2	107	137.865	873.135	523	265	541	13.8452	97.078	291.234	64.7187	453.031	485.39	123.704	1191	212.274	372.726	279.033	245.967	299.77	492.23	286.811	1798.19	474.61	674.656	103.893	180.623	302.678	237.54	456.11	99.9273	506.073	179.553	42.4474	18.8896
2	108	130.822	836.178	508	265	542	13.8452	96.1169	288.351	64.0779	448.546	480.585	122.479	1174	212.637	373.363	280.09	239.91	294.425	463.575	285.6	1871.4	484.234	672.607	103.893	181.726	306.068	236.473	427.11	96.8056	492.194	172.273	40.7266	18.8896
2	109	133.863	852.137	527	255	548	13.8452	92.4648	277.395	61.6432	431.503	462.324	117.825	1157	212.274	372.726	279.205	246.795	290.454	478.546	278.142	1866.86	439.435	651.299	103.893	171.573	284.899	229.902	437.11	92.0312	470.969	171.465	40.5354	18.8896
2	110	127.781	820.219	468	253	521	13.8452	93.5541	280.662	62.3694	436.586	467.77	119.213	1144	224.611	394.389	317.445	210.555	286.237	486.763	271.611	1881.39	455.995	637.297	103.893	171.766	288.903	224.147	417.11	91.1131	466.887	164.994	39.0058	18.8896
2	111	123.779	799.221	479	252	533	13.8452	93.2337	279.701	62.1558	435.091	466.169	118.805	1138	222.797	391.203	319.781	197.219	276.314	458.686	264.819	1867.18	459.257	621.57	103.893	169.693	287.426	218.162	466.11	94.4184	481.582	159.333	37.6673	18.8896
2	112	128.901	826.099	474	246	524	13.8452	92.0163	276.049	61.3442	429.41	460.082	117.254	1118	226.788	398.212	335.079	180.921	282.574	465.426	271.089	1828.91	481.508	638.197	103.893	175.72	298.996	223.686	440.11	92.3985	472.602	160.141	37.8585	18.8896
2	113	129.702	830.298	505	251	529	13.8452	91.1834	273.55	60.7889	425.523	455.917	116.192	1134	219.168	384.832	313.219	195.781	285.079	451.921	276.527	1877.47	454.893	648.786	103.893	173.471	290.48	228.479	432.11	92.2148	471.785	159.333	37.6673	18.8896
2	114	129.061	826.939	461	249	529	13.8452	95.0918	285.275	63.3945	443.762	475.459	121.173	1199	219.894	386.106	314.99	200.01	290.392	446.608	283.842	1913.16	461.261	666.548	103.893	177.312	296.062	234.924	473.11	92.0312	470.969	160.141	37.8585	18.8896
2	115	139.625	882.375	530	252	521	13.8452	103.165	309.494	68.7765	481.436	515.824	131.46	1244	219.168	384.832	308.406	209.594	305.931	462.069	299.636	1947.36	473.579	704.78	103.893	185.371	307.537	248.84	452.11	100.295	507.705	174.7	41.3002	18.8896
2	116	141.866	894.134	577	270	567	13.8452	102.46	307.38	68.3067	478.147	512.3	130.562	1239	229.691	403.309	311.961	224.039	307.932	473.068	300.04	2019.96	475.016	705.851	103.893	185.76	308.284	249.196	547.11	115.903	577.097	194.111	45.8891	18.8896
2	117	135.944	863.056	572	280	582	13.8452	101.691	305.073	67.7941	474.559	508.456	129.582	1217	227.877	400.123	297.791	258.209	300.88	446.12	296.477	1946.52	506.137	700.058	103.893	189.463	319.393	246.057	555.11	108.007	541.993	194.111	45.8891	18.8896
2	118	138.825	878.175	558	271	558	13.8452	101.691	305.073	67.7941	474.559	508.456	129.582	1201	227.514	399.486	299.772	255.228	306.74	495.26	294.601	1989.4	479.818	693.441	103.893	184.458	307.987	244.404	523.11	105.436	530.564	192.493	45.5067	18.8896
2	119	131.302	838.698	522	272	577	13.8452	98.0391	294.117	65.3594	457.516	490.195	124.928	1166	239.488	420.512	337.471	215.529	292.609	484.391	279.662	2015.34	588.412	667.32	103.893	196.416	345.719	231.241	527.11	105.253	529.747	188.449	44.5507	18.8896
2	120	133.863	852.137	538	265	565	13.8452	94.7714	284.314	63.1809	442.267	473.857	120.765	1136	240.94	423.06	351.041	190.959	289.782	466.218	279.567	2013.43	494.122	659.223	103.893	181.024	307.581	231.157	474.11	97.5401	495.46	178.744	42.2562	18.8896
2	121	127.301	817.699	490	252	539	13.8452	90.2864	270.859	60.1909	421.337	451.432	115.049	1102	241.303	423.697	349.963	185.037	278.924	460.076	272.023	1930.98	496.571	644.21	103.893	178.947	305.913	225.465	442.11	97.1728	493.827	171.465	40.5354	18.8896
2	122	117.857	768.143	448	237	528	13.8452	79.5224	238.567	53.015	371.105	397.612	101.333	1063	239.851	421.149	363.978	152.022	267.916	458.084	258.993	1939.01	504.903	614.084	103.893	175.288	303.896	213.936	381.11	81.3807	423.619	152.862	36.1377	18.8896
2	123	117.697	767.303	448	221	514	13.8452	77.8566	233.57	51.9044	363.331	389.283	99.2104	1038	241.666	424.334	384.759	117.241	261.026	464.974	249.342	1968.66	540.091	594.191	103.893	177.303	314.127	205.395	414.11	76.4227	401.577	144.774	34.2256	18.8896
2	124	110.334	728.666	421	212	513	13.8452	73.9482	221.845	49.2988	345.092	369.741	94.2301	1037	240.577	422.423	394.117	104.883	257.635	473.365	243.672	1996.33	543.7	581.079	103.893	175.708	313.242	200.378	472.11	73.301	387.699	135.878	32.1224	18.8896
2	125	108.254	717.746	432	206	496	13.8452	72.859	218.577	48.5727	340.009	364.295	92.8422	1035	239.126	419.874	390.712	101.288	248.576	434.424	239.811	1922.19	554.382	572.839	103.893	175.962	315.963	196.962	481.11	69.0776	368.922	136.686	32.3136	18.8896
2	126	104.892	700.108	445	206	507	13.8452	74.0764	222.229	49.3843	345.69	370.382	94.3934	1042	241.666	424.334	407.687	83.3126	260.701	474.299	247.231	1852.77	542.846	589.427	103.893	176.939	314.368	203.527	462.11	68.5267	366.473	137.495	32.5048	18.8896
2	127	102.491	687.509	437	202	494	13.8452	78.0488	234.146	52.0325	364.228	390.244	99.4554	1073	242.029	424.971	408.241	76.7592	258.798	472.202	245.301	2023.7	540.916	584.7	103.893	175.882	312.791	201.819	431.11	72.0156	381.984	137.495	32.5048	18.8896
2	128	113.856	747.144	460	206	496	13.8452	83.0464	249.139	55.3642	387.55	415.232	105.824	1092	214.814	377.186	331.454	164.546	265.194	476.806	252.237	1949.76	517.234	599.132	103.893	174.696	306.088	207.958	421.11	71.4647	379.535	146.392	34.608	18.8896
2	129	117.057	763.943	489	214	509	13.8452	85.3529	256.059	56.902	398.314	426.765	108.763	1115	216.265	379.735	322.501	180.499	274.439	461.561	266.292	1997.71	454.279	627.123	103.893	169.854	286.457	220.394	468.11	81.5643	424.436	164.185	38.8146	18.8896
2	130	124.099	800.901	527	231	531	13.8452	94.6433	283.93	63.0955	441.669	473.216	120.601	1160	217.717	382.283	316.526	210.474	292.923	529.077	276.366	1953.63	508.942	655.518	103.893	182.633	312.706	229.308	470.11	98.4582	499.542	169.847	40.153	18.8896
2	131	131.942	842.058	531	247	527	13.8452	98.1672	294.502	65.4448	458.114	490.836	125.092	1157	224.974	395.026	321.936	214.064	295.311	495.689	285.414	1922.59	476.446	674.208	103.893	180.825	303.314	237.315	413.11	108.191	542.809	169.038	39.9618	18.8896
2	132	125.54	808.46	500	251	535	13.8452	98.4235	295.27	65.6157	459.31	492.117	125.418	1170	227.151	398.849	324.362	215.638	296.676	508.324	284.751	1997.25	479.285	672.876	103.893	181.031	304.187	236.728	429.11	102.131	515.869	171.465	40.5354	18.8896
2	133	132.423	844.577	498	253	542	13.8452	96.6936	290.081	64.4624	451.237	483.468	123.214	1139	228.24	400.76	325.874	190.126	291.673	489.327	282.157	1896.84	465.653	665.601	103.893	177.813	297.607	234.433	489.11	101.396	512.604	165.803	39.197	18.8896
2	134	125.06	805.94	448	239	527	13.8452	97.6546	292.964	65.1031	455.722	488.273	124.439	1132	226.788	398.212	326.042	207.958	286.968	489.032	276.487	1964.51	508.646	655.778	103.893	182.632	312.636	229.415	423.11	104.334	525.666	163.377	38.6233	18.8896
2	135	128.261	822.739	464	230	528	13.8452	94.6433	283.93	63.0955	441.669	473.216	120.601	1119	229.328	402.672	337.36	189.64	276.823	426.177	275.702	1897.3	472.397	650.896	103.893	176.427	297.666	228.721	444.11	97.9073	497.093	158.524	37.4761	18.8896
2	136	125.06	805.94	469	230	526	13.8452	97.6546	292.964	65.1031	455.722	488.273	124.439	1115	227.514	399.486	335.338	187.662	267.764	407.236	268.162	1924.84	458.781	631.922	103.893	171.307	289.049	222.049	472.11	100.295	507.705	154.48	36.5201	18.8896
2	137	122.659	793.341	487	228	535	13.8452	95.4121	286.236	63.6081	445.257	477.061	121.581	1115	228.603	401.397	338.784	181.216	278.782	414.218	280.287	1858.71	466.605	661.257	103.893	177.248	297.219	232.778	482.11	95.1529	484.847	156.906	37.0937	18.8896
2	138	125.22	806.78	509	232	533	13.8452	97.5906	292.772	65.0604	455.423	487.953	124.357	1175	228.966	402.034	337.551	178.449	290.264	415.736	293.98	1922.02	448.769	692.16	103.893	179.615	295.67	244.895	420.11	96.8056	492.194	160.95	38.0497	18.8896
2	139	136.904	868.096	519	221	535	13.8452	102.844	308.533	68.5629	479.941	514.222	131.052	1215	228.966	402.034	333.233	188.767	298.249	436.751	299.831	1965.17	547.115	714.214	103.893	197.882	337.825	250.072	546.11	97.1728	493.827	172.273	40.7266	18.8896
2	140	131.942	842.058	550	249	571	13.8452	105.471	316.414	70.3142	492.2	527.357	134.399	1220	237.674	417.326	328.201	234.799	304.929	433.071	308.638	1988.36	490.974	730.359	103.893	192.13	318.779	257.865	513.11	118.474	588.526	192.493	45.5067	18.8896
2	141	130.342	833.658	532	260	586	13.8452	103.357	310.071	68.9046	482.333	516.785	131.705	1204	235.134	412.866	313.459	259.541	292.376	434.624	293.075	1985.93	535.816	697.288	103.893	193.442	330.468	244.094	540.11	109.109	546.891	190.876	45.1243	18.8896
2	142	129.061	826.939	529	257	571	13.8452	100.666	301.998	67.1107	469.775	503.33	128.276	1184	232.957	409.043	309.841	261.159	298.993	462.007	296.091	1937.91	527.205	703.704	103.893	193.201	328.235	246.763	508.11	107.823	541.177	191.684	45.3155	18.8896
2	143	126.82	815.18	526	255	569	13.8452	99.0642	297.193	66.0428	462.3	495.321	126.235	1169	235.497	413.503	320.266	238.734	288.149	435.851	287.706	1939.29	513.236	682.703	103.893	187.698	319.127	239.343	483.11	99.7436	505.256	188.449	44.5507	18.8896
2	144	118.177	769.823	501	236	575	13.8452	95.9247	287.774	63.9498	447.649	479.624	122.234	1130	234.046	410.954	325.943	237.057	281.598	419.402	282.76	1853.24	525.37	672.015	103.893	187.77	321.986	234.966	492.11	106.905	537.095	181.17	42.8299	18.8896
2	145	113.696	746.304	478	230	528	13.8452	88.7487	266.246	59.1658	414.161	443.744	113.09	1088	226.063	396.937	312.935	236.065	259.772	411.228	270.23	1938.77	511.269	634.186	103.893	179.51	309.887	221.256	461.11	84.686	438.314	175.509	41.4914	18.8896
2	146	111.615	735.385	479	214	533	13.8452	84.5841	253.752	56.3894	394.726	422.92	107.783	1050	229.691	403.309	340.665	195.335	251.388	422.612	257.292	1945.71	525.669	605.141	103.893	176.933	310.422	209.942	422.11	77.7081	407.292	149.627	35.3729	18.8896
2	147	106.173	706.827	407	211	511	13.8452	80.4835	241.451	53.6557	375.59	402.418	102.558	1024	228.24	400.76	352.198	162.802	245.805	435.195	247.709	1946.29	534.361	583.462	103.893	174.702	310.021	201.561	406.11	76.9736	404.026	168.229	39.7706	18.8896
2	148	101.851	684.149	412	195	501	13.8452	79.0739	237.222	52.716	369.012	395.37	100.762	1039	230.054	403.946	369.36	135.64	243.823	451.177	242.079	1954.92	560.129	572.451	103.893	176.757	318.134	196.637	449.11	77.3409	405.659	147.201	34.7993	18.8896
2	149	103.132	690.868	397	217	499	13.8452	78.0488	234.146	52.0325	364.228	390.244	99.4554	1023	229.691	403.309	368.946	125.054	235.97	419.03	238.245	1906.75	546.397	562.342	103.893	173.062	311.021	193.285	428.11	78.8099	412.19	147.201	34.7993	18.8896
2	150	97.5296	661.47	408	188	494	13.8452	78.7536	236.261	52.5024	367.517	393.768	100.353	1026	231.868	407.132	384.764	106.236	240.837	413.163	245.612	1866.39	551.561	579.997	103.893	176.706	316.115	199.728	383.11	76.0555	399.945	147.201	34.7993	18.8896
2	151	94.6485	646.352	408	192	480	13.8452	76.6392	229.918	51.0928	357.65	383.196	97.6592	1035	229.691	403.309	378.325	113.675	239.274	412.726	243.696	1912.3	547.725	575.196	103.893	175.352	313.783	198.052	404.11	70.363	374.637	148.818	35.1817	18.8896
2	152	93.0479	637.952	410	192	501	13.8452	77.6644	232.993	51.7762	362.434	388.322	98.9655	1027	213	374	330.566	156.434	241.715	393.285	250.584	1792.42	535.873	590.31	103.893	176.042	311.806	204.075	413.11	77.5245	406.476	152.862	36.1377	18.8896
2	153	98.65	667.35	436	216	486	13.8452	79.7787	239.336	53.1858	372.301	398.894	101.66	1044	214.451	376.549	321.818	171.182	255.255	410.745	264.54	1865.46	492.345	619.302	103.893	174.263	299.917	216.28	431.11	76.4227	401.577	161.759	38.2409	18.8896
2	154	101.531	682.469	442	200	506	13.8452	88.2361	264.708	58.8241	411.769	441.181	112.437	1087	215.54	378.46	315	189	264.143	417.857	274.543	1895.46	478.395	641.523	103.893	175.797	298.365	225.028	424.11	86.706	447.294	168.229	39.7706	18.8896
2	155	116.096	758.904	494	212	508	13.8452	88.6206	265.862	59.0804	413.563	443.103	112.927	1105	220.983	388.017	315.64	193.36	271.027	416.973	283.527	1893.47	476.003	662.328	103.893	178.825	301.067	232.885	449.11	88.5422	455.458	173.891	41.109	18.8896
2	156	114.016	747.984	483	211	518	13.8452	92.3367	277.01	61.5578	430.905	461.684	117.662	1128	222.071	389.929	315.123	197.877	274.65	444.35	282.868	1916.13	492.142	662.135	103.893	181.203	307.319	232.309	459.11	89.8277	461.172	171.465	40.5354	18.8896
2	157	120.258	780.742	481	210	531	13.8452	90.7349	272.205	60.4899	423.43	453.675	115.621	1112	216.628	380.372	298.658	213.342	271.852	439.148	280.293	1893.71	467.485	654.055	103.893	176.208	296.304	230.056	410.11	97.3564	494.644	169.847	40.153	18.8896
2	158	113.055	742.945	438	205	525	13.8452	85.6092	256.828	57.0728	399.51	428.046	109.089	1120	219.894	386.106	311.761	197.239	264.487	419.513	274.662	2023.34	479.317	641.88	103.893	175.992	298.786	225.132	433.11	82.8497	430.15	168.229	39.7706	18.8896
2	159	112.735	741.265	438	206	507	13.8452	88.6846	266.054	59.1231	413.862	443.423	113.008	1100	218.805	384.195	313.01	199.99	268.555	450.445	273.884	1864.12	495.746	641.431	103.893	178.372	305.107	224.451	424.11	89.4604	459.54	164.185	38.8146	18.8896
2	160	113.696	746.304	446	199	519	13.8452	85.0326	255.098	56.6884	396.819	425.163	108.355	1120	215.902	379.098	307.941	205.059	258.485	422.515	266.397	1852.6	559.947	629.289	103.893	185.978	327.99	217.904	494.11	88.7259	456.274	159.333	37.6673	18.8896
2	161	117.537	766.463	447	204	496	13.8452	88.4924	265.477	58.995	412.965	442.462	112.763	1126	214.088	375.912	303.38	203.62	269.542	433.458	278.436	1843.56	468.351	649.786	103.893	175.642	295.896	228.432	434.11	89.0931	457.907	160.141	37.8585	18.8896
2	162	121.218	785.782	503	204	512	13.8452	90.9912	272.974	60.6608	424.626	454.956	115.948	1170	213.362	374.638	299.182	210.818	276.798	411.202	292.033	1867.97	496.585	683.931	103.893	185.413	312.856	240.323	423.11	95.1529	484.847	163.377	38.6233	18.8896
2	163	122.179	790.821	540	194	521	13.8452	101.179	303.536	67.4524	472.167	505.893	128.929	1230	219.168	384.832	310.933	197.067	285.861	441.139	297.843	1926.16	506.13	698.311	103.893	189.177	319.085	245.404	423.11	100.111	506.889	179.553	42.4474	18.8896
2	164	122.339	791.661	507	214	565	13.8452	100.217	300.652	66.8117	467.682	501.087	127.704	1206	222.071	389.929	290.359	249.641	293.633	447.367	306.587	1923.41	495.836	717.896	103.893	190.828	318.496	253.051	515.11	111.863	559.137	202.199	47.8012	18.8896
2	165	127.461	818.539	500	224	574	13.8452	101.563	304.689	67.7087	473.961	507.815	129.419	1200	218.443	383.557	272.739	286.261	281.834	449.166	291.134	2052.87	407.877	674.423	103.893	170.625	276.646	239.537	502.11	115.168	573.832	198.155	46.8452	18.8896
2	166	127.621	819.379	534	225	545	13.8452	102.396	307.188	68.2639	477.848	511.98	130.48	1177	216.991	381.009	271.084	287.916	286.361	463.639	294.129	2095.87	398.799	680.666	103.893	170.286	274.201	242.156	474.11	114.434	570.566	196.537	46.4627	18.8896
2	167	121.699	788.301	546	240	565	13.8452	98.2313	294.694	65.4875	458.413	491.156	125.173	1174	242.391	425.609	344.454	205.546	280.975	471.025	285.803	2046.2	440.795	664.709	103.893	173.958	287.77	234.875	503.11	110.761	554.239	198.155	46.8452	18.8896
2	168	121.218	785.782	511	232	557	13.8452	92.2726	276.818	61.5151	430.606	461.363	117.58	1137	250.374	439.626	375.979	166.021	275.279	458.721	280.892	2034.11	396.959	649.566	103.893	164.95	268.052	230.58	493.11	95.7038	487.296	185.214	43.7859	18.8896

## Sheet: PLANTS
ELECTRICITY GENERATION
									MW	%	KZT/MWhe	%	%	%	%	%
Name	Units	Plants	Region	Node	Fuel	Type	Purpose	Year	Capacity	Efficiency	MC	MinLoad	MinWinter	MinSummer	AvailabilityWinter	AvailabilitySummer
Akmola CHP 1 - 2	p001	g1	KZ-AKM	N0001	Coal	ST	CHP	1961	7	0.1	7548.62	0.5	0.518888	0.404939	0.772727	0.5
Akmola CHP 1 - 3	p002	g1	KZ-AKM	N0001	Coal	ST	CHP	1961	5	0.1	7548.62	0.5	0.518888	0.404939	0.772727	0.5
Akmola CHP 1 - 4	p003	g1	KZ-AKM	N0001	Coal	ST	CHP	1961	10	0.1	7548.62	0.5	0.518888	0.404939	0.772727	0.5
Akmola CHP 2 - 1	p004	g2	KZ-AKM	N0001	Coal	ST	CHP	1979	80	0.166938	4496.59	0.5	0.729325	0	0.902778	0.680556
Akmola CHP 2 - 2	p005	g2	KZ-AKM	N0001	Coal	ST	CHP	1979	80	0.166938	4496.59	0.5	0.729325	0	0.902778	0.680556
Akmola CHP 2 - 3	p006	g2	KZ-AKM	N0001	Coal	ST	CHP	1979	80	0.166938	4496.59	0.5	0.729325	0	0.902778	0.680556
Akmola CHP 2 - 4	p007	g2	KZ-AKM	N0001	Coal	ST	CHP	1979	120	0.166938	4496.59	0.5	0.729325	0	0.902778	0.680556
Jet-7 CHP - 1	p008	g3	KZ-AKM	N0008	Coal	ST	CHP	1966	35	0.13877	4968.26	0.5	0.443937	0.443937	0.972222	0.65
Jet-7 CHP - 2	p009	g3	KZ-AKM	N0008	Coal	ST	CHP	1966	35	0.13877	4968.26	0.5	0.443937	0.443937	0.972222	0.65
Jet-7 CHP - 5	p010	g3	KZ-AKM	N0008	Coal	ST	CHP	1966	60	0.13877	4968.26	0.5	0.443937	0.443937	0.972222	0.65
Jet-7 CHP - 4	p011	g3	KZ-AKM	N0008	Coal	ST	CHP	1966	25	0.13877	4968.26	0.5	0.443937	0.443937	0.972222	0.65
Jet-7 CHP - 3	p012	g3	KZ-AKM	N0008	Coal	ST	CHP	1966	25	0.13877	4968.26	0.5	0.443937	0.443937	0.972222	0.65
Aktobe CHP - 3	p013	g4	KZ-AKT	N1003	Gas	ST	CHP	1962	1	0.22	8035	0.4	0.84354	0.778331	1	0.784091
Aktobe CHP - 6	p014	g4	KZ-AKT	N1003	Gas	ST	CHP	1962	25	0.22	8035	0.4	0.84354	0.778331	1	0.784091
Aktobe CHP - 1	p015	g4	KZ-AKT	N1003	Gas	ST	CHP	1962	5	0.22	8035	0.4	0.84354	0.778331	1	0.784091
Aktobe CHP - 2	p016	g4	KZ-AKT	N1003	Gas	ST	CHP	1962	6	0.22	8035	0.4	0.84354	0.778331	1	0.784091
Aktobe CHP - 5	p017	g4	KZ-AKT	N1003	Gas	ST	CHP	1962	22	0.22	8035	0.4	0.84354	0.778331	1	0.784091
Aktobe CHP - 4	p018	g4	KZ-AKT	N1003	Gas	ST	CHP	1962	29	0.22	8035	0.4	0.84354	0.778331	1	0.784091
ES AFP TNK Kazchrome	p019	g5	KZ-AKT	N1003	Gas	GT	N	1996	98	0.32	5524.06	0.4	0	0	1.03858	0.830861
ES AFP TNK Kazchrome	p020	g5	KZ-AKT	N1003	Gas	GT	N	1996	98	0.32	5524.06	0.4	0	0	1.03858	0.830861
ZHGTS 56 JSC CNPC-Aktobe	p021	g6	KZ-AKT	N1003	Gas	GT	N	1999	12	0.32	5524.06	0.4	0	0	0.913462	0.644231
ZHGTS 56 JSC CNPC-Aktobe	p022	g6	KZ-AKT	N1003	Gas	GT	N	1999	12	0.32	5524.06	0.4	0	0	0.913462	0.644231
ZHGTS 56 JSC CNPC-Aktobe	p023	g6	KZ-AKT	N1003	Gas	GT	N	1999	12	0.32	5524.06	0.4	0	0	0.913462	0.644231
ZHGTS 56 JSC CNPC-Aktobe	p024	g6	KZ-AKT	N1003	Gas	GT	N	1999	12	0.32	5524.06	0.4	0	0	0.913462	0.644231
ZHGTS 45 JSC CNPC-Aktobe	p025	g7	KZ-AKT	N1003	Gas	GT	N	2009	34	0.36	4910.28	0.4	0	0	0.676471	0.470588
ZHGTS 56 JSC CNPC-Aktobe	p026	g6	KZ-AKT	N1003	Gas	GT	N	1999	12	0.32	5524.06	0.4	0	0	0.913462	0.644231
ZHGTS 56 JSC CNPC-Aktobe	p027	g6	KZ-AKT	N1003	Gas	GT	N	1999	12	0.32	5524.06	0.4	0	0	0.913462	0.644231
ZHGTS 56 JSC CNPC-Aktobe	p028	g6	KZ-AKT	N1003	Gas	GT	N	1999	12	0.32	5524.06	0.4	0	0	0.913462	0.644231
Almatinskaya 11	p029	g9	KZ-ALM	N2011	Hydro	RES	N	1943	2.5	1	0	0	0	0	0.319829	0.788913
Almatinskaya 5	p030	g9	KZ-ALM	N2011	Hydro	RES	N	1943	2.5	1	0	0	0	0	0.319829	0.788913
Almatinskaya 9	p031	g9	KZ-ALM	N2011	Hydro	RES	N	1943	2.5	1	0	0	0	0	0.319829	0.788913
Almatinskaya 6	p032	g9	KZ-ALM	N2011	Hydro	RES	N	1943	2.5	1	0	0	0	0	0.319829	0.788913
Almatinskaya 7	p033	g9	KZ-ALM	N2011	Hydro	RES	N	1943	2.5	1	0	0	0	0	0.319829	0.788913
Almatinskaya 8	p034	g9	KZ-ALM	N2011	Hydro	RES	N	1943	2.5	1	0	0	0	0	0.319829	0.788913
Almatinskaya 10	p035	g9	KZ-ALM	N2011	Hydro	RES	N	1943	2.5	1	0	0	0	0	0.319829	0.788913
Almatinskaya HPS 8a	p036	g9	KZ-ALM	N2011	Hydro	RES	N	1943	1	1	0	0	0	0	0.319829	0.788913
Almatinskaya HPS № 2	p037	g9	KZ-ALM	N2011	Hydro	RES	N	1943	12.5	1	0	0	0	0	0.319829	0.788913
Almaty CHP 3 - 1	p038	g10	KZ-ALM	N2013	Coal	ST	CHP	1962	41	0.21463	8416.59	0.5	0.719244	0.130512	1	1
Almaty CHP 3 - 2	p039	g10	KZ-ALM	N2013	Coal	ST	CHP	1962	41	0.21463	8416.59	0.5	0.719244	0.130512	1	1
Almaty CHP 3 - 3	p040	g10	KZ-ALM	N2013	Coal	ST	CHP	1962	41	0.21463	8416.59	0.5	0.719244	0.130512	1	1
Almaty CHP 3 - 4	p041	g10	KZ-ALM	N2013	Coal	ST	CHP	1962	50	0.21463	8416.59	0.5	0.719244	0.130512	1	1
Almaty CHP 1 - 9	p042	g11	KZ-ALM	N2013	Coal	ST	CHP	1980	60	0.23	8803.85	0.5	0.307038	0.138457	0.751724	0.5
Almaty CHP 1 - 10	p043	g11	KZ-ALM	N2013	Coal	ST	CHP	1980	60	0.23	8803.85	0.5	0.307038	0.138457	0.751724	0.5
Verkhne-Almatinskaya HPS	p044	g9	KZ-ALM	N2011	Hydro	RES	N	1943	16	1	0	0	0	0	0.319829	0.788913
Almaty CHP 2 - 1	p045	g12	KZ-ALM	N2012	Coal	ST	CHP	1960	80	0.20778	8694.06	0.5	0.573015	0.54	0.801961	0.545098
Almaty CHP 2 - 2	p046	g12	KZ-ALM	N2012	Coal	ST	CHP	1960	80	0.20778	8694.06	0.5	0.573015	0.54	0.801961	0.545098
Almaty CHP 2 - 3	p047	g12	KZ-ALM	N2012	Coal	ST	CHP	1960	80	0.20778	8694.06	0.5	0.573015	0.54	0.801961	0.545098
Almaty CHP 2 - 4	p048	g12	KZ-ALM	N2012	Coal	ST	CHP	1960	50	0.20778	8694.06	0.5	0.573015	0.54	0.801961	0.545098
Almaty CHP 2 - 5	p049	g12	KZ-ALM	N2012	Coal	ST	CHP	1960	110	0.20778	8694.06	0.5	0.573015	0.54	0.801961	0.545098
Almaty CHP 2 - 6	p050	g12	KZ-ALM	N2012	Coal	ST	CHP	1960	110	0.20778	8694.06	0.5	0.573015	0.54	0.801961	0.545098
Almaty CHP 1 - 8	p051	g11	KZ-ALM	N2012	Gas	ST	CHP	1980	25	0.23	9683.92	0.4	0.307038	0.138457	0.751724	0.4
Aksuskaya HPS	p052	g13	KZ-ALM	N2014	Hydro	RES	N	2008	1.9	0.9	0	0	0	0	1	1
Issykskaya HPP-2	p053	g14	KZ-ALM	N2011	Hydro	RES	N	2008	5.1	1	0	0	0	0	0.360656	0.868852
Issykskaya HPP-3	p054	g14	KZ-ALM	N2011	Hydro	RES	N	2008	1	1	0	0	0	0	0.360656	0.868852
Kapchagayskaya HPP	p055	g15	KZ-ALM	N2005	Hydro	RES	N	1970	364	1	0	0	0	0	0.398352	0.453297
Karatalskaya HPS-1	p056	g16	KZ-ALM	N2014	Hydro	RES	N	1953	10.1	1	0	0	0	0	0.195455	0.872727
Karatalskaya HPS-2	p057	g16	KZ-ALM	N2014	Hydro	RES	N	1953	4.4	1	0	0	0	0	0.195455	0.872727
Karatalskaya HPS-3	p058	g16	KZ-ALM	N2014	Hydro	RES	N	1953	4.4	1	0	0	0	0	0.195455	0.872727
Karatalskaya HPS-4	p059	g16	KZ-ALM	N2014	Hydro	RES	N	1953	3.1	1	0	0	0	0	0.195455	0.872727
Merek HPP	p060	g17	KZ-ALM	N2014	Hydro	RES	N	TB	0	0	0	0	0	0	0.195455	0.872727
Moynakskaya HPP	p061	g18	KZ-ALM	N2006	Hydro	RES	N	2012	300	1	0	0	0	0	0.833333	0.833333
Taldykorganskaya HPS	p062	g19	KZ-ALM	N2014	Hydro	RES	N	2009	5.2	1	0	0	0	0	0.288462	0.865385
Tekeli CHP 2	p063	g20	KZ-ALM	N2014	Coal	ST	CHP	1959	12	0.210629	8669.11	0.5	0.91	0.311748	0.916667	1
Tekeli CHP 2	p064	g20	KZ-ALM	N2014	Coal	ST	CHP	1959	12	0.210629	8669.11	0.5	0.91	0.311748	0.916667	1
ANPS CHP	p065	g22	KZ-ATY	N4004	Gas	ST	CHP	1944	6	0.41	4311.46	0.4	0.761035	0.621961	0.866667	0.8
ANPS CHP	p066	g22	KZ-ATY	N4004	Gas	ST	CHP	1944	6	0.41	4311.46	0.4	0.761035	0.621961	0.866667	0.8
ANPS CHP	p067	g22	KZ-ATY	N4004	Gas	ST	CHP	1944	6	0.41	4311.46	0.4	0.761035	0.621961	0.866667	0.8
ANPS CHP	p068	g22	KZ-ATY	N4004	Gas	ST	CHP	1944	6	0.41	4311.46	0.4	0.761035	0.621961	0.866667	0.8
Atyrau CHP - 3	p069	g23	KZ-ATY	N4004	Gas	ST	CHP	1962	25	0.346153	5106.71	0.4	0.618038	0.164993	0.907643	0.652866
Atyrau CHP - 4	p070	g23	KZ-ATY	N4004	Gas	ST	CHP	1962	25	0.346153	5106.71	0.4	0.618038	0.164993	0.907643	0.652866
Atyrau CHP - 5	p071	g23	KZ-ATY	N4004	Gas	ST	CHP	1962	60	0.346153	5106.71	0.4	0.618038	0.164993	0.907643	0.652866
Atyrau CHP - 6	p072	g23	KZ-ATY	N4004	Gas	ST	CHP	1962	60	0.346153	5106.71	0.4	0.618038	0.164993	0.907643	0.652866
Atyrau CHP - 7	p073	g23	KZ-ATY	N4004	Gas	ST	CHP	1962	45	0.346153	5106.71	0.4	0.618038	0.164993	0.907643	0.652866
Atyrau CHP - 8	p074	g23	KZ-ATY	N4004	Gas	ST	CHP	1962	25	0.346153	5106.71	0.4	0.618038	0.164993	0.907643	0.652866
Atyrau CHP - 9	p075	g23	KZ-ATY	N4004	Gas	ST	CHP	1962	25	0.346153	5106.71	0.4	0.618038	0.164993	0.907643	0.652866
Atyrau CHP - 10	p076	g23	KZ-ATY	N4004	Gas	ST	CHP	1962	25	0.346153	5106.71	0.4	0.618038	0.164993	0.907643	0.652866
Atyrau CHP - 1	p077	g23	KZ-ATY	N4004	Gas	ST	CHP	1962	12	0.346153	5106.71	0.4	0.618038	0.164993	0.907643	0.652866
Atyrau CHP - 2	p078	g23	KZ-ATY	N4004	Gas	ST	CHP	1962	12	0.346153	5106.71	0.4	0.618038	0.164993	0.907643	0.652866
ES Kashagan AGIP KCO	p079	g24	KZ-ATY	N4004	Gas	GT	N	2010	61	0.35	5050.57	0.4	0	0	0.999181	0.978706
ES Kashagan AGIP KCO	p080	g24	KZ-ATY	N4004	Gas	GT	N	2010	61	0.35	5050.57	0.4	0	0	0.999181	0.978706
ES Kashagan AGIP KCO	p081	g24	KZ-ATY	N4004	Gas	GT	N	2010	61	0.35	5050.57	0.4	0	0	0.999181	0.978706
ES Kashagan AGIP KCO	p082	g24	KZ-ATY	N4004	Gas	GT	N	2010	61	0.35	5050.57	0.4	0	0	0.999181	0.978706
TGTES-1 LLP TCO (GTPS-144)	p083	g25	KZ-ATY	N4003	Gas	GT	N	1999	34	0.23	7685.65	0.4	0	0	1	0.955882
TGTES-1 LLP TCO (GTPS-144)	p084	g25	KZ-ATY	N4003	Gas	GT	N	1999	34	0.23	7685.65	0.4	0	0	1	0.955882
TGTES-1 LLP TCO (GTPS-144)	p085	g25	KZ-ATY	N4003	Gas	GT	N	1999	34	0.23	7685.65	0.4	0	0	1	0.955882
TGTES-1 LLP TCO (GTPS-144)	p086	g25	KZ-ATY	N4003	Gas	GT	N	1999	34	0.23	7685.65	0.4	0	0	1	0.955882
TGTES-2 Tengizchevroil LLP GTPS-480	p087	g26	KZ-ATY	N4003	Gas	GT	N	1999	34	0.25	7070.8	0.4	0	0	0.946799	0.883679
TGTES-2 Tengizchevroil LLP GTPS-481	p088	g26	KZ-ATY	N4003	Gas	GT	N	1999	34	0.25	7070.8	0.4	0	0	0.946799	0.883679
TGTES-2 Tengizchevroil LLP GTPS-482	p089	g26	KZ-ATY	N4003	Gas	GT	N	1999	43	0.25	7070.8	0.4	0	0	0.946799	0.883679
TGTES-3 Company TCO GTPS-242_1	p090	g27	KZ-ATY	N4003	Gas	GT	N	2007	121	0.31	5702.26	0.4	0	0	1	0.92562
TGTES-3 Company TCO GTPS-242_2	p091	g27	KZ-ATY	N4003	Gas	GT	N	2007	121	0.31	5702.26	0.4	0	0	1	0.92562
Kazakhmys Corporation Balkhash CHP - 3	p092	g28	KZ-KAR	N7006	Coal	ST	CHP	1937	30	0.144142	7678.5	0.5	0.694858	0.308827	0.886957	0.773913
Kazakhmys Corporation Balkhash CHP - 6	p093	g28	KZ-KAR	N7008	Coal	ST	CHP	1937	25	0.144142	7678.5	0.5	0.694858	0.308827	0.886957	0.773913
Kazakhmys Corporation Balkhash CHP - 7	p094	g28	KZ-KAR	N7008	Coal	ST	CHP	1937	60	0.144142	7678.5	0.5	0.694858	0.308827	0.886957	0.773913
Karaganda energy center CHP 1 -1	p095	g29	KZ-KAR	N7005	Coal	ST	CHP	1960	8	0.0681118	7488.24	0.5	0.356735	0	0.75	0.5
Karaganda energy center CHP 1 - 2	p096	g29	KZ-KAR	N7005	Coal	ST	CHP	1960	6	0.0681118	7488.24	0.5	0.356735	0	0.75	0.5
Karaganda energy center CHP 1 - 3	p097	g29	KZ-KAR	N7005	Coal	ST	CHP	1960	6	0.0681118	7488.24	0.5	0.356735	0	0.75	0.5
Karaganda energy center CHP 1 - 4	p098	g29	KZ-KAR	N7005	Coal	ST	CHP	1960	6	0.0681118	7488.24	0.5	0.356735	0	0.75	0.5
Karaganda energy center CHP 1 - 5	p099	g29	KZ-KAR	N7005	Coal	ST	CHP	1960	6	0.0681118	7488.24	0.5	0.356735	0	0.75	0.5
Karaganda energy center CHP 3 - 1	p100	g30	KZ-KAR	N7005	Coal	ST	CHP	1977	110	0.197371	2584.16	0.5	0.652316	0.286688	0.903571	0.503571
Karaganda energy center CHP 3 - 2	p101	g30	KZ-KAR	N7005	Coal	ST	CHP	1977	110	0.197371	2584.16	0.5	0.652316	0.286688	0.903571	0.503571
Karaganda energy center CHP 3 - 3	p102	g30	KZ-KAR	N7005	Coal	ST	CHP	1977	110	0.197371	2584.16	0.5	0.652316	0.286688	0.903571	0.503571
Karaganda energy center CHP 3 - 4	p103	g30	KZ-KAR	N7005	Coal	ST	CHP	1977	110	0.197371	2584.16	0.5	0.652316	0.286688	0.903571	0.503571
Karaganda energy center CHP 3 - 5	p104	g30	KZ-KAR	N7005	Coal	ST	CHP	1977	120	0.197371	2584.16	0.5	0.652316	0.286688	0.903571	0.503571
Bassel Group LLS Karaganda TTP 1- 8	p105	g31	KZ-KAR	N7012	Coal	ST	CHP	1973	42	0.164655	3097.61	0.5	0.648511	0.308827	0.988095	0.988095
Bassel Group LLS Karaganda TTP 1 - 9	p106	g31	KZ-KAR	N7012	Coal	ST	CHP	1973	42	0.164655	3097.61	0.5	0.648511	0.308827	0.988095	0.988095
GTPS Kumkol	p107	g32	KZ-KAR	N7009	Gas	GT	N	2004	18	0.401653	5422.11	0.4	0	0	1.00442	0.772627
GTPS Kumkol	p108	g32	KZ-KAR	N7009	Gas	GT	N	2004	18	0.401653	5422.11	0.4	0	0	1.00442	0.772627
GTPS Kumkol	p109	g32	KZ-KAR	N7009	Gas	GT	N	2004	18	0.401653	5422.11	0.4	0	0	1.00442	0.772627
GTPS Kumkol	p110	g32	KZ-KAR	N7009	Gas	GT	N	2004	18	0.401653	5422.11	0.4	0	0	1.00442	0.772627
GTPS Kumkol	p111	g32	KZ-KAR	N7009	Gas	GT	N	2004	18	0.401653	5422.11	0.4	0	0	1.00442	0.772627
JSC Shakhtinskaya CHP	p112	g33	KZ-KAR	N7003	Coal	ST	CHP	1964	6	0.38	1261.67	0.5	0.126839	0.126839	0.666667	0.5
JSC Shakhtinskaya CHP	p113	g33	KZ-KAR	N7003	Coal	ST	CHP	1964	6	0.38	1261.67	0.5	0.126839	0.126839	0.666667	0.5
JSC Shakhtinskaya CHP	p114	g33	KZ-KAR	N7003	Coal	ST	CHP	1964	6	0.38	1261.67	0.5	0.126839	0.126839	0.666667	0.5
Arcelor Mittal TPP - 3	p115	g34	KZ-KAR	N7005	Coal	ST	CHP	1970	66	0.131333	4116.55	0.5	0.518888	0.518888	0.590909	0.537879
Arcelor Mittal TPP - 4	p116	g34	KZ-KAR	N7005	Coal	ST	CHP	1970	66	0.131333	4116.55	0.5	0.518888	0.518888	0.590909	0.537879
Arcelor Mittal Temir Tau CHP 2 - 1	p117	g35	KZ-KAR	N7012	Coal	ST	CHP	1973	100	0.155302	3481.22	0.5	0.498609	0.29768	0.889655	0.774713
Arcelor Mittal Temir Tau CHP 2 - 2	p118	g35	KZ-KAR	N7012	Coal	ST	CHP	1973	100	0.155302	3481.22	0.5	0.498609	0.29768	0.889655	0.774713
Arcelor Mittal Temir Tau CHP 2 - 3	p119	g35	KZ-KAR	N7012	Coal	ST	CHP	1973	100	0.155302	3481.22	0.5	0.498609	0.29768	0.889655	0.774713
Arcelor Mittal Temir Tau CHP 2 - 4	p120	g35	KZ-KAR	N7012	Coal	ST	CHP	1973	135	0.155302	3481.22	0.5	0.498609	0.29768	0.889655	0.774713
Kazakhmys Corporation TTP 1 - 1	p121	g36	KZ-KAR	N7006	Coal	ST	N	1962	55	0.27	2002.37	0.5	0	0	0.9819	0.9819
Kazakhmys Corporation TTP 1 - 2	p122	g36	KZ-KAR	N7006	Coal	ST	N	1962	50	0.27	2002.37	0.5	0	0	0.9819	0.9819
Kazakhmys Corporation TTP 1 - 3	p123	g36	KZ-KAR	N7006	Coal	ST	N	1962	100	0.27	2002.37	0.5	0	0	0.9819	0.9819
Kazakhmys Corporation TTP 1 - 4	p124	g36	KZ-KAR	N7006	Coal	ST	N	1962	100	0.27	2002.37	0.5	0	0	0.9819	0.9819
Kazakhmys Corporation TTP 1 - 5	p125	g36	KZ-KAR	N7006	Coal	ST	N	1962	100	0.27	2002.37	0.5	0	0	0.9819	0.9819
Kazakhmys Corporation TTP 1 - 6	p126	g36	KZ-KAR	N7006	Coal	ST	N	1962	86	0.27	2002.37	0.5	0	0	0.9819	0.9819
Kazakhmys Corporation TTP 1 - 7	p127	g36	KZ-KAR	N7006	Coal	ST	N	1962	86	0.27	2002.37	0.5	0	0	0.9819	0.9819
Kazakhmys Corporation TTP 1 - 8	p128	g36	KZ-KAR	N7006	Coal	ST	N	1962	86	0.27	2002.37	0.5	0	0	0.9819	0.9819
Zhezkazgan CHP - 3	p129	g37	KZ-KAR	N7011	Coal	ST	CHP	1959	30	0.143191	9118.67	0.5	0.627227	0.308827	0.752747	0.604396
Zhezkazgan CHP - 5	p130	g37	KZ-KAR	N7011	Coal	ST	CHP	1959	42	0.143191	9118.67	0.5	0.627227	0.308827	0.752747	0.604396
Zhezkazgan CHP - 6	p131	g37	KZ-KAR	N7011	Coal	ST	CHP	1959	50	0.143191	9118.67	0.5	0.627227	0.308827	0.752747	0.604396
Zhezkazgan CHP - 7	p132	g37	KZ-KAR	N7011	Coal	ST	CHP	1959	60	0.143191	9118.67	0.5	0.627227	0.308827	0.752747	0.604396
Arkalyk CHP - 1	p133	g39	KZ-KUS	N5003	Gas	ST	CHP	1963	4	0.22	9577.72	0.4	0.285388	0	1	0.4
Arkalyk CHP - 2	p134	g39	KZ-KUS	N5003	Gas	ST	CHP	1963	0	0.22	9577.72	0	0	0	0	0
Kostanai CHP 1 - 2	p135	g40	KZ-KUS	N5000	Gas	ST	CHP	1961	6	0.22	9577.72	0.4	0.91	0.143505	0.916667	0.75
Kostanai CHP 1 - 1	p136	g40	KZ-KUS	N5000	Gas	ST	CHP	1961	6	0.22	9577.72	0.4	0.91	0.143505	0.916667	0.75
SSGPO Rudny CHP - 1	p137	g41	KZ-KUS	N5000	Coal	ST	CHP	1961	58	0.193698	9326.16	0.5	0.726831	0.254281	0.820225	0.644195
SSGPO Rudny CHP - 2	p138	g41	KZ-KUS	N5000	Coal	ST	CHP	1961	54	0.193698	9326.16	0.5	0.726831	0.254281	0.820225	0.644195
SSGPO Rudny CHP - 3	p139	g41	KZ-KUS	N5000	Coal	ST	CHP	1961	58	0.193698	9326.16	0.5	0.726831	0.254281	0.820225	0.644195
SSGPO Rudny CHP - 4	p140	g41	KZ-KUS	N5000	Coal	ST	CHP	1961	17	0.193698	9326.16	0.5	0.726831	0.254281	0.820225	0.644195
SSGPO Rudny CHP - 5	p141	g41	KZ-KUS	N5000	Coal	ST	CHP	1961	17	0.193698	9326.16	0.5	0.726831	0.254281	0.820225	0.644195
SSGPO Rudny CHP - 6	p142	g41	KZ-KUS	N5000	Coal	ST	CHP	1961	63	0.193698	9326.16	0.5	0.726831	0.254281	0.820225	0.644195
GTPP Akshabulak	p143	g38	KZ-KAR	N7009	Gas	GT	N	2012	87	0.35	6222.31	0.4	0	0	0.977011	0.862069
Kyzylorda CHP - 6	p144	g42	KZ-KZY	N8011	Gas	ST	CHP	1976	42	0.213682	10423.4	0.4	0.340762	0.0649754	1	0.507463
Kyzylorda CHP - 3	p145	g42	KZ-KZY	N8011	Gas	ST	CHP	1976	25	0.213682	10423.4	0.4	0.340762	0.0649754	1	0.507463
KOGTES	p146	g43	KZ-KZY	N8010	Gas	ST	N	2006	16	0.34	6550.89	0.4	0	0	1	0.782609
KOGTES	p147	g43	KZ-KZY	N8010	Gas	ST	N	2006	16	0.34	6550.89	0.4	0	0	1	0.782609
KOGTES	p148	g43	KZ-KZY	N8010	Gas	ST	N	2006	16	0.34	6550.89	0.4	0	0	1	0.782609
Kazatomprom MAEC CHP 1 - 3	p149	g44	KZ-MAN	N4001	Gas	ST	CHP	1962	25	0.246473	7171.98	0.4	0.304414	0.197518	0.626667	0.533333
Kazatomprom MAEC CHP 1 - 4	p150	g44	KZ-MAN	N4001	Gas	ST	CHP	1962	25	0.246473	7171.98	0.4	0.304414	0.197518	0.626667	0.533333
Kazatomprom MAEC CHP 1 - 5	p151	g44	KZ-MAN	N4001	Gas	ST	CHP	1962	25	0.246473	7171.98	0.4	0.304414	0.197518	0.626667	0.533333
Kazatomprom MAEC CHP 2 - 1	p152	g45	KZ-MAN	N4001	Gas	ST	CHP	1968	60	0.32328	5468.02	0.4	0.344278	0.189122	0.738095	0.690476
Kazatomprom MAEC CHP 2 - 2	p153	g45	KZ-MAN	N4001	Gas	ST	CHP	1968	60	0.32328	5468.02	0.4	0.344278	0.189122	0.738095	0.690476
Kazatomprom MAEC CHP 2 - 3	p154	g45	KZ-MAN	N4001	Gas	ST	CHP	1968	60	0.32328	5468.02	0.4	0.344278	0.189122	0.738095	0.690476
Kazatomprom MAEC CHP 2 - 4	p155	g45	KZ-MAN	N4001	Gas	ST	CHP	1968	100	0.32328	5468.02	0.4	0.344278	0.189122	0.738095	0.690476
Kazatomprom MAEC CHP 2 - 5	p156	g45	KZ-MAN	N4001	Gas	ST	CHP	1968	50	0.32328	5468.02	0.4	0.344278	0.189122	0.738095	0.690476
Kazatomprom MAEC CHP 2 - 6	p157	g45	KZ-MAN	N4001	Gas	ST	CHP	1968	50	0.32328	5468.02	0.4	0.344278	0.189122	0.738095	0.690476
Kazatomprom MAEC CHP 2 - 7	p158	g45	KZ-MAN	N4001	Gas	ST	CHP	1968	50	0.32328	5468.02	0.4	0.344278	0.189122	0.738095	0.690476
Kazatomprom MAEC CHP 2 - 8	p159	g45	KZ-MAN	N4001	Gas	ST	CHP	1968	60	0.32328	5468.02	0.4	0.344278	0.189122	0.738095	0.690476
Kazatomprom MAEC CHP 2 - 9	p160	g45	KZ-MAN	N4001	Gas	ST	CHP	1968	60	0.32328	5468.02	0.4	0.344278	0.189122	0.738095	0.690476
Kazatomprom MAEC CHP 2 - 10	p161	g45	KZ-MAN	N4001	Gas	ST	CHP	1968	80	0.32328	5468.02	0.4	0.344278	0.189122	0.738095	0.690476
Kazatomprom MAEC TPP 3 -1	p162	g46	KZ-MAN	N4001	Gas	ST	N	1983	200	0.323074	5471.5	0.4	0	0	0.72	0.72
Kazatomprom MAEC TPP 3 -2	p163	g46	KZ-MAN	N4001	Gas	ST	N	1983	210	0.323074	5471.5	0.4	0	0	0.72	0.72
Kazatomprom MAEC TPP 3 -3	p164	g46	KZ-MAN	N4001	Gas	ST	N	1983	215	0.323074	5471.5	0.4	0	0	0.72	0.72
EKE - 1А	p165	g47	KZ-PAV	N6001	Coal	ST	N	1968	300	0.34	1307.71	0.5	0	0	0.987347	0.918367
EKE - 2А	p166	g47	KZ-PAV	N6001	Coal	ST	N	1968	330	0.34	1307.71	0.5	0	0	0.987347	0.918367
EKE - 3А	p167	g47	KZ-PAV	N6001	Coal	ST	N	1968	300	0.34	1307.71	0.5	0	0	0.987347	0.918367
EKE - 5А	p168	g47	KZ-PAV	N6001	Coal	ST	N	1968	300	0.34	1307.71	0.5	0	0	0.987347	0.918367
EKE - 4А	p169	g47	KZ-PAV	N6001	Coal	ST	N	1968	300	0.34	1307.71	0.5	0	0	0.987347	0.918367
EKE - 6А	p170	g47	KZ-PAV	N6001	Coal	ST	N	1968	320	0.34	1307.71	0.5	0	0	0.987347	0.918367
EKE - 7А	p171	g47	KZ-PAV	N6001	Coal	ST	N	1968	300	0.34	1307.71	0.5	0	0	0.987347	0.918367
EKE - 8А	p172	g47	KZ-PAV	N6001	Coal	ST	N	1968	300	0.34	1307.71	0.5	0	0	0.987347	0.918367
Ekibastuz CHP - 1	p173	g48	KZ-PAV	N6000	Coal	ST	CHP	2009	6	0.35	745.723	0.5	0.951294	0.21762	1	1
Ekibastuz CHP - 2	p174	g48	KZ-PAV	N6000	Coal	ST	CHP	2009	6	0.35	745.723	0.5	0.951294	0.21762	1	1
Ekibastuz TTP 1 - 1	p175	g49	KZ-PAV	N6002	Coal	ST	N	1980	500	0.34	767.657	0.5	0	0	0.72725	0.704
Ekibastuz TTP 1 - 2	p176	g49	KZ-PAV	N6002	Coal	ST	N	1980	500	0.34	767.657	0.5	0	0	0.72725	0.704
Ekibastuz TTP 1 - 3	p177	g49	KZ-PAV	N6002	Coal	ST	N	1980	500	0.34	767.657	0.5	0	0	0.72725	0.704
Ekibastuz TTP 1 - 4	p178	g49	KZ-PAV	N6002	Coal	ST	N	1980	500	0.34	767.657	0.5	0	0	0.72725	0.704
Ekibastuz TTP 1 - 5	p179	g49	KZ-PAV	N6002	Coal	ST	N	1980	500	0.34	767.657	0.5	0	0	0.72725	0.704
Ekibastuz TTP 1 - 6	p180	g49	KZ-PAV	N6002	Coal	ST	N	1980	500	0.34	767.657	0.5	0	0	0.72725	0.704
Ekibastuz TTP 1 - 7	p181	g49	KZ-PAV	N6002	Coal	ST	N	1980	500	0.34	767.657	0.5	0	0	0.72725	0.704
Ekibastuz TTP 1 - 8	p182	g49	KZ-PAV	N6002	Coal	ST	N	1980	500	0.34	767.657	0.5	0	0	0.72725	0.704
Ekibastuz TTP 2 - 1	p183	g50	KZ-PAV	N6003	Coal	ST	CHP	1990	500	0.281916	925.819	0.5	0.716895	0.0495009	0.94	0.89
Ekibastuz TTP 2 - 2	p184	g50	KZ-PAV	N6003	Coal	ST	CHP	1990	500	0.281916	925.819	0.5	0.716895	0.0495009	0.94	0.89
Pavlodarenergo Pavlodar CHP 2 - 1	p185	g51	KZ-PAV	N6006	Coal	ST	CHP	1961	25	0.166111	2676.65	0.5	0.622665	0	1	0.590909
Pavlodarenergo Pavlodar CHP 2 - 2	p186	g51	KZ-PAV	N6006	Coal	ST	CHP	1961	25	0.166111	2676.65	0.5	0.622665	0	1	0.590909
Aluminium of Kazakhstan Pavlodar CHP 1 - 1	p187	g52	KZ-PAV	N6006	Coal	ST	CHP	1964	60	0.139392	3189.71	0.5	0.805802	0.674443	1	0.794118
Aluminium of Kazakhstan Pavlodar CHP 1 - 3	p188	g52	KZ-PAV	N6006	Coal	ST	CHP	1964	50	0.139392	3189.71	0.5	0.805802	0.674443	1	0.794118
Pavlodarenergo Pavlodar CHP 2 - 3	p189	g51	KZ-PAV	N6006	Coal	ST	CHP	1961	60	0.17	2615.42	0.5	0.622665	0	1	0.590909
Aluminium of Kazakhstan Pavlodar CHP 1 - 2	p190	g52	KZ-PAV	N6006	Coal	ST	CHP	1964	60	0.14	3175.87	0.5	0.805802	0.674443	1	0.794118
Aluminium of Kazakhstan Pavlodar CHP 1 - 4	p191	g52	KZ-PAV	N6006	Coal	ST	CHP	1964	50	0.14	3175.87	0.5	0.805802	0.674443	1	0.794118
Aluminium of Kazakhstan Pavlodar CHP 1 - 5	p192	g52	KZ-PAV	N6006	Coal	ST	CHP	1964	50	0.14	3175.87	0.5	0.805802	0.674443	1	0.794118
Pavlodar CHP 3 - 1	p193	g53	KZ-PAV	N6006	Coal	ST	CHP	1972	60	0.212122	2096.06	0.5	0.743933	0.28634	1	0.764045
Pavlodar CHP 3 - 2	p194	g53	KZ-PAV	N6006	Coal	ST	CHP	1972	65	0.212122	2096.06	0.5	0.743933	0.28634	1	0.764045
Pavlodar CHP 3 - 3	p195	g53	KZ-PAV	N6006	Coal	ST	CHP	1972	50	0.212122	2096.06	0.5	0.743933	0.28634	1	0.764045
Pavlodar CHP 3 - 4	p196	g53	KZ-PAV	N6006	Coal	ST	CHP	1972	110	0.212122	2096.06	0.5	0.743933	0.28634	1	0.764045
Pavlodar CHP 3 - 5	p197	g53	KZ-PAV	N6006	Coal	ST	CHP	1972	110	0.212122	2096.06	0.5	0.743933	0.28634	1	0.764045
Pavlodar CHP 3 - 6	p198	g53	KZ-PAV	N6006	Coal	ST	CHP	1972	110	0.212122	2096.06	0.5	0.743933	0.28634	1	0.764045
Aluminium of Kazakhstan Pavlodar CHP 1 - 6	p199	g52	KZ-PAV	N6006	Coal	ST	CHP	1964	80	0.14	3175.87	0.5	0.805802	0.674443	1	0.794118
SevKazEnergo Petropavlovsk CHP - 1	p200	g54	KZ-SEV	N0007	Coal	ST	CHP	1961	42	0.185152	6616.17	0.5	0.683879	0.25978	0.990783	0.815668
SevKazEnergo Petropavlovsk CHP - 2	p201	g54	KZ-SEV	N0007	Coal	ST	CHP	1961	60	0.185152	6616.17	0.5	0.683879	0.25978	0.990783	0.815668
SevKazEnergo Petropavlovsk CHP - 3	p202	g54	KZ-SEV	N0007	Coal	ST	CHP	1961	64	0.185152	6616.17	0.5	0.683879	0.25978	0.990783	0.815668
SevKazEnergo Petropavlovsk CHP - 4	p203	g54	KZ-SEV	N0007	Coal	ST	CHP	1961	60	0.185152	6616.17	0.5	0.683879	0.25978	0.990783	0.815668
SevKazEnergo Petropavlovsk CHP - 5	p204	g54	KZ-SEV	N0007	Coal	ST	CHP	1961	33	0.185152	6616.17	0.5	0.683879	0.25978	0.990783	0.815668
SevKazEnergo Petropavlovsk CHP - 6	p205	g54	KZ-SEV	N0007	Coal	ST	CHP	1961	100	0.185152	6616.17	0.5	0.683879	0.25978	0.990783	0.815668
SevKazEnergo Petropavlovsk CHP - 7	p206	g54	KZ-SEV	N0007	Coal	ST	CHP	1961	75	0.185152	6616.17	0.5	0.683879	0.25978	0.990783	0.815668
Ust-Kamenogorskaya HPP	p207	g55	KZ-VOS	N3002	Hydro	RES	N	1962	331	1	0	0	0	0	0.649155	0.694444
Bukhtarminskaya HPS	p208	g56	KZ-VOS	N3003	Hydro	RES	N	1960	77	1	0	0	0	0	1	1
Bukhtarminskaya HPS	p209	g56	KZ-VOS	N3003	Hydro	RES	N	1960	77	1	0	0	0	0	1	1
Bukhtarminskaya HPS	p210	g56	KZ-VOS	N3003	Hydro	RES	N	1960	77	1	0	0	0	0	1	1
Bukhtarminskaya HPS	p211	g56	KZ-VOS	N3003	Hydro	RES	N	1960	77	1	0	0	0	0	1	1
Bukhtarminskaya HPS	p212	g56	KZ-VOS	N3003	Hydro	RES	N	1960	77	1	0	0	0	0	1	1
Bukhtarminskaya HPS	p213	g56	KZ-VOS	N3003	Hydro	RES	N	1960	77	1	0	0	0	0	1	1
Bukhtarminskaya HPS	p214	g56	KZ-VOS	N3003	Hydro	RES	N	1960	77	1	0	0	0	0	1	1
Bukhtarminskaya HPS	p215	g56	KZ-VOS	N3003	Hydro	RES	N	1960	77	1	0	0	0	0	1	1
Bukhtarminskaya HPS	p216	g56	KZ-VOS	N3003	Hydro	RES	N	1960	77	1	0	0	0	0	1	1
Bulaksk HPP	p217	g57	KZ-VOS	N3003	Hydro	RES	N	TB	0	0	0	0	0	0	0	0
Ust-Kamenogorsk CHP - 8	p218	g58	KZ-VOS	N3002	Coal	ST	CHP	1951	45	0.198613	6238.32	0.5	0.541448	0.289324	0.976285	0.5
Sogra CHP-1	p219	g59	KZ-VOS	N3002	Coal	ST	CHP	1961	25	0.251738	4921.83	0.5	0.608828	0.151994	0.866667	0.666667
Sogra CHP-2	p220	g59	KZ-VOS	N3002	Coal	ST	CHP	1961	50	0.251738	4921.83	0.5	0.608828	0.151994	0.866667	0.666667
Ust-Kamenogorsk CHP - 9	p221	g58	KZ-VOS	N3002	Coal	ST	CHP	1951	50	0.2	6195.05	0.5	0.541448	0.289324	0.976285	0.5
Ust-Kamenogorsk CHP - 10	p222	g58	KZ-VOS	N3002	Coal	ST	CHP	1951	38	0.2	6195.05	0.5	0.541448	0.289324	0.976285	0.5
Ust-Kamenogorsk CHP - 11	p223	g58	KZ-VOS	N3002	Coal	ST	CHP	1951	120	0.2	6195.05	0.5	0.541448	0.289324	0.976285	0.5
Ridder Leninogorsk CHP - 5	p224	g60	KZ-VOS	N3002	Coal	ST	CHP	1956	30	0.116589	11240.4	0.5	0.386967	0.337079	1	0.5
Ridder Leninogorsk CHP - 6	p225	g60	KZ-VOS	N3002	Coal	ST	CHP	1956	29	0.116589	11240.4	0.5	0.386967	0.337079	1	0.5
Zaysanskaya HPP	p226	g61	KZ-VOS	N3003	Hydro	RES	N	1928	14	1	0	0	0	0	0.289855	0.869565
Semipalatinsk CHP 1 - 2	p227	g62	KZ-VOS	N3000	Coal	ST	CHP	1959	12	0	912.665	0	0	0	0	0
Semipalatinsk CHP 1 - 1	p228	g62	KZ-VOS	N3000	Coal	ST	CHP	1959	6	0	912.665	0	0	0	0	0
Shulbinskaya HPS	p229	g63	KZ-VOS	N3004	Hydro	RES	N	1987	702	1	0	0	0	0	0.206553	0.301994
Kentau CHP 5 - 4	p230	g64	KZ-YUZ	N8004	Coal	ST	CHP	1951	4.5	0.21	10636.2	0.5	0.135491	0.0671501	0.529412	1
Kentau CHP 5 - 5	p231	g64	KZ-YUZ	N8004	Coal	ST	CHP	1951	7	0.21	10636.2	0.5	0.135491	0.0671501	0.529412	1
Kentau CHP 5	p232	g64	KZ-YUZ	N8004	Coal	ST	CHP	1951	5.5	0.21	10636.2	0.5	0.135491	0.0671501	0.529412	1
Shardarinskaya HPS	p233	g65	KZ-YUZ	N8013	Hydro	RES	N	1967	100	1	0	0	0	0	0.8	0.8
Shymkent CHP-1	p234	g66	KZ-YUZ	N8008	Gas	ST	CHP	1959	18	0	2227.3	0	0	0	0	0
Shymkent CHP 3 - 1	p235	g67	KZ-YUZ	N8008	Gas	ST	CHP	1981	80	0.33	6749.4	0.4	0.808477	0.499429	1	0.8
Shymkent CHP-2	p236	g68	KZ-YUZ	N8008	Gas	ST	CHP	1953	12	0	2227.3	0	0	0	0	0
Shymkent CHP 3 - 2	p237	g67	KZ-YUZ	N8008	Gas	ST	CHP	1981	80	0.33	6749.4	0.4	0.808477	0.499429	1	0.8
Karachaganak GES	p238	g69	KZ-ZAP	N1002	Gas	GT	N	2001	36	0.32	5524.06	0.4	0	0	1	1
Karachaganak GES	p239	g69	KZ-ZAP	N1002	Gas	GT	N	2001	36	0.32	5524.06	0.4	0	0	1	1
Karachaganak GES	p240	g69	KZ-ZAP	N1002	Gas	GT	N	2001	36	0.32	5524.06	0.4	0	0	1	1
Karachaganak GES	p241	g69	KZ-ZAP	N1002	Gas	GT	N	2001	36	0.32	5524.06	0.4	0	0	1	1
Karatobe	p242	g8	KZ-AKT	N1003	Gas	GT	N	2010	6	0.35	5050.57	0.4	0	0	0.967742	0.967742
Ural CHP	p243	g70	KZ-ZAP	N1002	Gas	ST	CHP	1960	15	0.4	4419.25	0.4	0.380518	0.117664	0.866667	0.4
Ural CHP	p244	g70	KZ-ZAP	N1002	Gas	ST	CHP	1960	15	0.4	4419.25	0.4	0.380518	0.117664	0.866667	0.4
Ural GTPS	p245	g71	KZ-ZAP	N1002	Gas	GT	N	2011	54	0.35	5050.57	0.4	0	0	0.833333	0.722222
Merke Hydro	p246	g72	KZ-ZHA	N8007	Hydro	RES	N	1965	3.6	0.9	0	0	0	0	0.833333	0.527778
Taraz CHP 4	p247	g73	KZ-ZHA	N8000	Gas	ST	CHP	1963	30	0.190798	11673.6	0.4	0.190259	0.0258324	0.716667	0.4
Taraz CHP 4	p248	g73	KZ-ZHA	N8000	Gas	ST	CHP	1963	30	0.190798	11673.6	0.4	0.190259	0.0258324	0.716667	0.4
Zhambyl GES-1	p249	g74	KZ-ZHA	N8007	Gas	ST	N	1967	200	0.35	6363.72	0.4	0	0	0.843089	0.899187
Zhambyl GES-2	p250	g74	KZ-ZHA	N8007	Gas	ST	N	1967	200	0.35	6363.72	0.4	0	0	0.843089	0.899187
Zhambyl GES-3	p251	g74	KZ-ZHA	N8007	Gas	ST	N	1967	200	0.35	6363.72	0.4	0	0	0.843089	0.899187
Zhambyl GES-4	p252	g74	KZ-ZHA	N8007	Gas	ST	N	1967	210	0.35	6363.72	0.4	0	0	0.843089	0.899187
Zhambyl GES-5	p253	g74	KZ-ZHA	N8007	Gas	ST	N	1967	210	0.35	6363.72	0.4	0	0	0.843089	0.899187
Zhambyl GES-6	p254	g74	KZ-ZHA	N8007	Gas	ST	N	1967	210	0.35	6363.72	0.4	0	0	0.843089	0.899187
Karakistakskaya HPP	p255	g75	KZ-ZHA	N8007	Hydro	RES	N	2013	2.1	0.9	0	0	0	0	0.952381	1
Тасоткельская ГЭС	p256	g76	KZ-ZHA	N8007	Hydro	RES	N	2013	9.2	1	0	0	0	0	0.217391	0.76087
GPES Bashenkol	p257	g78	KZ-AKT	N1003	Gas	GT	CHP	2015	3	0.4	4419.25	0	0	0	0	0
Erementau WPP-1	p258	g77	KZ-AKM	N0001	Wind	RES	N	2015	45		0	0	0	0	0	0
Kapchagay SPP	p259	g21	KZ-ALM	N2005	PV	RES	N	2015	2		0	0	0	0	0	0
Korday WPP	p260	g79	KZ-ZHA	N8014	Wind	RES	N	2015	21		0	0	0	0	0	0
Burnoye SPP	p261	g80	KZ-ZHA	N8006	PV	RES	N	2015	50		0	0	0	0	0	0
Otar SPP	p262	g81	KZ-ZHA	N8006	PV	RES	N	2015	0.5		0	0	0	0	0	0
"СКЗ-U" SPP	p263	g82	KZ-KZY	N8009	PV	RES	N	2015	0.42		0	0	0	0	0	0
SPP "Очистной"	p264	g83	KZ-YUZ	N8008	PV	RES	N	2015	0.95		0	0	0	0	0	0
SPP "Акбай"	p265	g84	KZ-YUZ	N8008	PV	RES	N	2015	0.95		0	0	0	0	0	0
ВЭС-1 КТ «Зенченко и К»	p266	g85	KZ-SEV	N0007	Wind	RES	N	2015	3.5		0	0	0	0	0	0
ВЭС-2 КТ «Зенченко и К»	p267	g86	KZ-SEV	N0007	Wind	RES	N	2015	2		0	0	0	0	0	0

## Sheet: PV_WP
AVAILABILITY OF RENEWABLE ENERGY SOURCES
week	hour	PV	PV	PV	Wind	Wind	Wind
		N8006	N8008	N8009	N0001	N0007	N8014
1	1	0.000874955	0.00101425	0.00101147	0.000889416	0.00084496	0.000874955
1	2	0.00280972	0.00325703	0.00324811	0.00285615	0.00271339	0.00280972
1	3	0.00807392	0.00935932	0.00933367	0.00820736	0.00779713	0.00807392
1	4	0.0207611	0.0240664	0.0240004	0.0211043	0.0200494	0.0207611
1	5	0.0477709	0.0553762	0.0552245	0.0485604	0.0461332	0.0477709
1	6	0.0983605	0.11402	0.113707	0.0999861	0.0949885	0.0983605
1	7	0.181227	0.210079	0.209503	0.184222	0.175014	0.181227
1	8	0.298793	0.346362	0.345412	0.303731	0.28855	0.298793
1	9	0.440821	0.511001	0.509601	0.448107	0.425709	0.440821
1	10	0.581969	0.67462	0.672772	0.591587	0.562018	0.581969
1	11	0.687515	0.79697	0.794786	0.698878	0.663946	0.687515
1	12	0.726791	0.842499	0.84019	0.738803	0.701875	0.726791
1	13	0.687515	0.79697	0.794786	0.698878	0.663946	0.687515
1	14	0.581969	0.67462	0.672772	0.591587	0.562018	0.581969
1	15	0.440821	0.511001	0.509601	0.448107	0.425709	0.440821
1	16	0.298793	0.346362	0.345412	0.303731	0.28855	0.298793
1	17	0.181227	0.210079	0.209503	0.184222	0.175014	0.181227
1	18	0.0983605	0.11402	0.113707	0.0999861	0.0949885	0.0983605
1	19	0.0477709	0.0553762	0.0552245	0.0485604	0.0461332	0.0477709
1	20	0.0207611	0.0240664	0.0240004	0.0211043	0.0200494	0.0207611
1	21	0.00807392	0.00935932	0.00933367	0.00820736	0.00779713	0.00807392
1	22	0.00280972	0.00325703	0.00324811	0.00285615	0.00271339	0.00280972
1	23	0.000874955	0.00101425	0.00101147	0.000889416	0.00084496	0.000874955
1	24	0.000243811	0.000282627	0.000281852	0.000247841	0.000235453	0.000243811
1	25	0.000874955	0.00101425	0.00101147	0.000889416	0.00084496	0.000874955
1	26	0.00280972	0.00325703	0.00324811	0.00285615	0.00271339	0.00280972
1	27	0.00807392	0.00935932	0.00933367	0.00820736	0.00779713	0.00807392
1	28	0.0207611	0.0240664	0.0240004	0.0211043	0.0200494	0.0207611
1	29	0.0477709	0.0553762	0.0552245	0.0485604	0.0461332	0.0477709
1	30	0.0983605	0.11402	0.113707	0.0999861	0.0949885	0.0983605
1	31	0.181227	0.210079	0.209503	0.184222	0.175014	0.181227
1	32	0.298793	0.346362	0.345412	0.303731	0.28855	0.298793
1	33	0.440821	0.511001	0.509601	0.448107	0.425709	0.440821
1	34	0.581969	0.67462	0.672772	0.591587	0.562018	0.581969
1	35	0.687515	0.79697	0.794786	0.698878	0.663946	0.687515
1	36	0.726791	0.842499	0.84019	0.738803	0.701875	0.726791
1	37	0.687515	0.79697	0.794786	0.698878	0.663946	0.687515
1	38	0.581969	0.67462	0.672772	0.591587	0.562018	0.581969
1	39	0.440821	0.511001	0.509601	0.448107	0.425709	0.440821
1	40	0.298793	0.346362	0.345412	0.303731	0.28855	0.298793
1	41	0.181227	0.210079	0.209503	0.184222	0.175014	0.181227
1	42	0.0983605	0.11402	0.113707	0.0999861	0.0949885	0.0983605
1	43	0.0477709	0.0553762	0.0552245	0.0485604	0.0461332	0.0477709
1	44	0.0207611	0.0240664	0.0240004	0.0211043	0.0200494	0.0207611
1	45	0.00807392	0.00935932	0.00933367	0.00820736	0.00779713	0.00807392
1	46	0.00280972	0.00325703	0.00324811	0.00285615	0.00271339	0.00280972
1	47	0.000874955	0.00101425	0.00101147	0.000889416	0.00084496	0.000874955
1	48	0.000243811	0.000282627	0.000281852	0.000247841	0.000235453	0.000243811
1	49	0.000874955	0.00101425	0.00101147	0.000889416	0.00084496	0.000874955
1	50	0.00280972	0.00325703	0.00324811	0.00285615	0.00271339	0.00280972
1	51	0.00807392	0.00935932	0.00933367	0.00820736	0.00779713	0.00807392
1	52	0.0207611	0.0240664	0.0240004	0.0211043	0.0200494	0.0207611
1	53	0.0477709	0.0553762	0.0552245	0.0485604	0.0461332	0.0477709
1	54	0.0983605	0.11402	0.113707	0.0999861	0.0949885	0.0983605
1	55	0.181227	0.210079	0.209503	0.184222	0.175014	0.181227
1	56	0.298793	0.346362	0.345412	0.303731	0.28855	0.298793
1	57	0.440821	0.511001	0.509601	0.448107	0.425709	0.440821
1	58	0.581969	0.67462	0.672772	0.591587	0.562018	0.581969
1	59	0.687515	0.79697	0.794786	0.698878	0.663946	0.687515
1	60	0.726791	0.842499	0.84019	0.738803	0.701875	0.726791
1	61	0.687515	0.79697	0.794786	0.698878	0.663946	0.687515
1	62	0.581969	0.67462	0.672772	0.591587	0.562018	0.581969
1	63	0.440821	0.511001	0.509601	0.448107	0.425709	0.440821
1	64	0.298793	0.346362	0.345412	0.303731	0.28855	0.298793
1	65	0.181227	0.210079	0.209503	0.184222	0.175014	0.181227
1	66	0.0983605	0.11402	0.113707	0.0999861	0.0949885	0.0983605
1	67	0.0477709	0.0553762	0.0552245	0.0485604	0.0461332	0.0477709
1	68	0.0207611	0.0240664	0.0240004	0.0211043	0.0200494	0.0207611
1	69	0.00807392	0.00935932	0.00933367	0.00820736	0.00779713	0.00807392
1	70	0.00280972	0.00325703	0.00324811	0.00285615	0.00271339	0.00280972
1	71	0.000874955	0.00101425	0.00101147	0.000889416	0.00084496	0.000874955
1	72	0.000243811	0.000282627	0.000281852	0.000247841	0.000235453	0.000243811
1	73	0.000874955	0.00101425	0.00101147	0.000889416	0.00084496	0.000874955
1	74	0.00280972	0.00325703	0.00324811	0.00285615	0.00271339	0.00280972
1	75	0.00807392	0.00935932	0.00933367	0.00820736	0.00779713	0.00807392
1	76	0.0207611	0.0240664	0.0240004	0.0211043	0.0200494	0.0207611
1	77	0.0477709	0.0553762	0.0552245	0.0485604	0.0461332	0.0477709
1	78	0.0983605	0.11402	0.113707	0.0999861	0.0949885	0.0983605
1	79	0.181227	0.210079	0.209503	0.184222	0.175014	0.181227
1	80	0.298793	0.346362	0.345412	0.303731	0.28855	0.298793
1	81	0.440821	0.511001	0.509601	0.448107	0.425709	0.440821
1	82	0.581969	0.67462	0.672772	0.591587	0.562018	0.581969
1	83	0.687515	0.79697	0.794786	0.698878	0.663946	0.687515
1	84	0.726791	0.842499	0.84019	0.738803	0.701875	0.726791
1	85	0.687515	0.79697	0.794786	0.698878	0.663946	0.687515
1	86	0.581969	0.67462	0.672772	0.591587	0.562018	0.581969
1	87	0.440821	0.511001	0.509601	0.448107	0.425709	0.440821
1	88	0.298793	0.346362	0.345412	0.303731	0.28855	0.298793
1	89	0.181227	0.210079	0.209503	0.184222	0.175014	0.181227
1	90	0.0983605	0.11402	0.113707	0.0999861	0.0949885	0.0983605
1	91	0.0477709	0.0553762	0.0552245	0.0485604	0.0461332	0.0477709
1	92	0.0207611	0.0240664	0.0240004	0.0211043	0.0200494	0.0207611
1	93	0.00807392	0.00935932	0.00933367	0.00820736	0.00779713	0.00807392
1	94	0.00280972	0.00325703	0.00324811	0.00285615	0.00271339	0.00280972
1	95	0.000874955	0.00101425	0.00101147	0.000889416	0.00084496	0.000874955
1	96	0.000243811	0.000282627	0.000281852	0.000247841	0.000235453	0.000243811
1	97	0.000874955	0.00101425	0.00101147	0.000889416	0.00084496	0.000874955
1	98	0.00280972	0.00325703	0.00324811	0.00285615	0.00271339	0.00280972
1	99	0.00807392	0.00935932	0.00933367	0.00820736	0.00779713	0.00807392
1	100	0.0207611	0.0240664	0.0240004	0.0211043	0.0200494	0.0207611
1	101	0.0477709	0.0553762	0.0552245	0.0485604	0.0461332	0.0477709
1	102	0.0983605	0.11402	0.113707	0.0999861	0.0949885	0.0983605
1	103	0.181227	0.210079	0.209503	0.184222	0.175014	0.181227
1	104	0.298793	0.346362	0.345412	0.303731	0.28855	0.298793
1	105	0.440821	0.511001	0.509601	0.448107	0.425709	0.440821
1	106	0.581969	0.67462	0.672772	0.591587	0.562018	0.581969
1	107	0.687515	0.79697	0.794786	0.698878	0.663946	0.687515
1	108	0.726791	0.842499	0.84019	0.738803	0.701875	0.726791
1	109	0.687515	0.79697	0.794786	0.698878	0.663946	0.687515
1	110	0.581969	0.67462	0.672772	0.591587	0.562018	0.581969
1	111	0.440821	0.511001	0.509601	0.448107	0.425709	0.440821
1	112	0.298793	0.346362	0.345412	0.303731	0.28855	0.298793
1	113	0.181227	0.210079	0.209503	0.184222	0.175014	0.181227
1	114	0.0983605	0.11402	0.113707	0.0999861	0.0949885	0.0983605
1	115	0.0477709	0.0553762	0.0552245	0.0485604	0.0461332	0.0477709
1	116	0.0207611	0.0240664	0.0240004	0.0211043	0.0200494	0.0207611
1	117	0.00807392	0.00935932	0.00933367	0.00820736	0.00779713	0.00807392
1	118	0.00280972	0.00325703	0.00324811	0.00285615	0.00271339	0.00280972
1	119	0.000874955	0.00101425	0.00101147	0.000889416	0.00084496	0.000874955
1	120	0.000243811	0.000282627	0.000281852	0.000247841	0.000235453	0.000243811
1	121	0.000874955	0.00101425	0.00101147	0.000889416	0.00084496	0.000874955
1	122	0.00280972	0.00325703	0.00324811	0.00285615	0.00271339	0.00280972
1	123	0.00807392	0.00935932	0.00933367	0.00820736	0.00779713	0.00807392
1	124	0.0207611	0.0240664	0.0240004	0.0211043	0.0200494	0.0207611
1	125	0.0477709	0.0553762	0.0552245	0.0485604	0.0461332	0.0477709
1	126	0.0983605	0.11402	0.113707	0.0999861	0.0949885	0.0983605
1	127	0.181227	0.210079	0.209503	0.184222	0.175014	0.181227
1	128	0.298793	0.346362	0.345412	0.303731	0.28855	0.298793
1	129	0.440821	0.511001	0.509601	0.448107	0.425709	0.440821
1	130	0.581969	0.67462	0.672772	0.591587	0.562018	0.581969
1	131	0.687515	0.79697	0.794786	0.698878	0.663946	0.687515
1	132	0.726791	0.842499	0.84019	0.738803	0.701875	0.726791
1	133	0.687515	0.79697	0.794786	0.698878	0.663946	0.687515
1	134	0.581969	0.67462	0.672772	0.591587	0.562018	0.581969
1	135	0.440821	0.511001	0.509601	0.448107	0.425709	0.440821
1	136	0.298793	0.346362	0.345412	0.303731	0.28855	0.298793
1	137	0.181227	0.210079	0.209503	0.184222	0.175014	0.181227
1	138	0.0983605	0.11402	0.113707	0.0999861	0.0949885	0.0983605
1	139	0.0477709	0.0553762	0.0552245	0.0485604	0.0461332	0.0477709
1	140	0.0207611	0.0240664	0.0240004	0.0211043	0.0200494	0.0207611
1	141	0.00807392	0.00935932	0.00933367	0.00820736	0.00779713	0.00807392
1	142	0.00280972	0.00325703	0.00324811	0.00285615	0.00271339	0.00280972
1	143	0.000874955	0.00101425	0.00101147	0.000889416	0.00084496	0.000874955
1	144	0.000243811	0.000282627	0.000281852	0.000247841	0.000235453	0.000243811
1	145	0.000874955	0.00101425	0.00101147	0.000889416	0.00084496	0.000874955
1	146	0.00280972	0.00325703	0.00324811	0.00285615	0.00271339	0.00280972
1	147	0.00807392	0.00935932	0.00933367	0.00820736	0.00779713	0.00807392
1	148	0.0207611	0.0240664	0.0240004	0.0211043	0.0200494	0.0207611
1	149	0.0477709	0.0553762	0.0552245	0.0485604	0.0461332	0.0477709
1	150	0.0983605	0.11402	0.113707	0.0999861	0.0949885	0.0983605
1	151	0.181227	0.210079	0.209503	0.184222	0.175014	0.181227
1	152	0.298793	0.346362	0.345412	0.303731	0.28855	0.298793
1	153	0.440821	0.511001	0.509601	0.448107	0.425709	0.440821
1	154	0.581969	0.67462	0.672772	0.591587	0.562018	0.581969
1	155	0.687515	0.79697	0.794786	0.698878	0.663946	0.687515
1	156	0.726791	0.842499	0.84019	0.738803	0.701875	0.726791
1	157	0.687515	0.79697	0.794786	0.698878	0.663946	0.687515
1	158	0.581969	0.67462	0.672772	0.591587	0.562018	0.581969
1	159	0.440821	0.511001	0.509601	0.448107	0.425709	0.440821
1	160	0.298793	0.346362	0.345412	0.303731	0.28855	0.298793
1	161	0.181227	0.210079	0.209503	0.184222	0.175014	0.181227
1	162	0.0983605	0.11402	0.113707	0.0999861	0.0949885	0.0983605
1	163	0.0477709	0.0553762	0.0552245	0.0485604	0.0461332	0.0477709
1	164	0.0207611	0.0240664	0.0240004	0.0211043	0.0200494	0.0207611
1	165	0.00807392	0.00935932	0.00933367	0.00820736	0.00779713	0.00807392
1	166	0.00280972	0.00325703	0.00324811	0.00285615	0.00271339	0.00280972
1	167	0.000874955	0.00101425	0.00101147	0.000889416	0.00084496	0.000874955
1	168	0.000243811	0.000282627	0.000281852	0.000247841	0.000235453	0.000243811
2	1	0.000359839	0.0004359	0.000445724	0.0195795	0.0609577	0.0195795
2	2	0.00115554	0.00139979	0.00143134	0.0143811	0.0896821	0.0195795
2	3	0.00332053	0.00402241	0.00411306	0.00918274	0.118407	0.0195795
2	4	0.00853836	0.0103432	0.0105763	0.00398436	0.147131	0.0195795
2	5	0.0196466	0.0237993	0.0243357	0.00398436	0.118407	0.0143811
2	6	0.0404523	0.0490029	0.0501073	0.00398436	0.0896821	0.00918274
2	7	0.0745325	0.0902868	0.0923216	0.00398436	0.0609577	0.00398436
2	8	0.122883	0.148858	0.152213	0.00398436	0.0609577	0.00918274
2	9	0.181295	0.219616	0.224565	0.00398436	0.0609577	0.0143811
2	10	0.239344	0.289935	0.29647	0.00398436	0.0609577	0.0195795
2	11	0.282752	0.342518	0.350237	0.00398436	0.0609577	0.0143811
2	12	0.298904	0.362085	0.370246	0.00398436	0.0609577	0.00918274
2	13	0.282752	0.342518	0.350237	0.00398436	0.0609577	0.00398436
2	14	0.239344	0.289935	0.29647	0.00398436	0.0609577	0.00918274
2	15	0.181295	0.219616	0.224565	0.00398436	0.0609577	0.0143811
2	16	0.122883	0.148858	0.152213	0.00398436	0.0609577	0.0195795
2	17	0.0745325	0.0902868	0.0923216	0.00398436	0.0609577	0.0143811
2	18	0.0404523	0.0490029	0.0501073	0.00398436	0.0609577	0.00918274
2	19	0.0196466	0.0237993	0.0243357	0.00398436	0.0609577	0.00398436
2	20	0.00853836	0.0103432	0.0105763	0.00398436	0.0609577	0.00918274
2	21	0.00332053	0.00402241	0.00411306	0.00398436	0.0609577	0.0143811
2	22	0.00115554	0.00139979	0.00143134	0.00398436	0.0609577	0.0195795
2	23	0.000359839	0.0004359	0.000445724	0.00398436	0.0629281	0.0195795
2	24	0.000100271	0.000121466	0.000124204	0.00398436	0.0648985	0.0195795
2	25	0.000359839	0.0004359	0.000445724	0.0195795	0.0609577	0.0195795
2	26	0.00115554	0.00139979	0.00143134	0.0143811	0.0896821	0.0195795
2	27	0.00332053	0.00402241	0.00411306	0.00918274	0.118407	0.0195795
2	28	0.00853836	0.0103432	0.0105763	0.00398436	0.147131	0.0195795
2	29	0.0196466	0.0237993	0.0243357	0.00398436	0.118407	0.0143811
2	30	0.0404523	0.0490029	0.0501073	0.00398436	0.0896821	0.00918274
2	31	0.0745325	0.0902868	0.0923216	0.00398436	0.0609577	0.00398436
2	32	0.122883	0.148858	0.152213	0.00398436	0.0609577	0.00918274
2	33	0.181295	0.219616	0.224565	0.00398436	0.0609577	0.0143811
2	34	0.239344	0.289935	0.29647	0.00398436	0.0609577	0.0195795
2	35	0.282752	0.342518	0.350237	0.00398436	0.0609577	0.0143811
2	36	0.298904	0.362085	0.370246	0.00398436	0.0609577	0.00918274
2	37	0.282752	0.342518	0.350237	0.00398436	0.0609577	0.00398436
2	38	0.239344	0.289935	0.29647	0.00398436	0.0609577	0.00918274
2	39	0.181295	0.219616	0.224565	0.00398436	0.0609577	0.0143811
2	40	0.122883	0.148858	0.152213	0.00398436	0.0609577	0.0195795
2	41	0.0745325	0.0902868	0.0923216	0.00398436	0.0609577	0.0143811
2	42	0.0404523	0.0490029	0.0501073	0.00398436	0.0609577	0.00918274
2	43	0.0196466	0.0237993	0.0243357	0.00398436	0.0609577	0.00398436
2	44	0.00853836	0.0103432	0.0105763	0.00398436	0.0609577	0.00918274
2	45	0.00332053	0.00402241	0.00411306	0.00398436	0.0609577	0.0143811
2	46	0.00115554	0.00139979	0.00143134	0.00398436	0.0609577	0.0195795
2	47	0.000359839	0.0004359	0.000445724	0.00398436	0.0629281	0.0195795
2	48	0.000100271	0.000121466	0.000124204	0.00398436	0.0648985	0.0195795
2	49	0.000359839	0.0004359	0.000445724	0.0195795	0.0609577	0.0195795
2	50	0.00115554	0.00139979	0.00143134	0.0143811	0.0896821	0.0195795
2	51	0.00332053	0.00402241	0.00411306	0.00918274	0.118407	0.0195795
2	52	0.00853836	0.0103432	0.0105763	0.00398436	0.147131	0.0195795
2	53	0.0196466	0.0237993	0.0243357	0.00398436	0.118407	0.0143811
2	54	0.0404523	0.0490029	0.0501073	0.00398436	0.0896821	0.00918274
2	55	0.0745325	0.0902868	0.0923216	0.00398436	0.0609577	0.00398436
2	56	0.122883	0.148858	0.152213	0.00398436	0.0609577	0.00918274
2	57	0.181295	0.219616	0.224565	0.00398436	0.0609577	0.0143811
2	58	0.239344	0.289935	0.29647	0.00398436	0.0609577	0.0195795
2	59	0.282752	0.342518	0.350237	0.00398436	0.0609577	0.0143811
2	60	0.298904	0.362085	0.370246	0.00398436	0.0609577	0.00918274
2	61	0.282752	0.342518	0.350237	0.00398436	0.0609577	0.00398436
2	62	0.239344	0.289935	0.29647	0.00398436	0.0609577	0.00918274
2	63	0.181295	0.219616	0.224565	0.00398436	0.0609577	0.0143811
2	64	0.122883	0.148858	0.152213	0.00398436	0.0609577	0.0195795
2	65	0.0745325	0.0902868	0.0923216	0.00398436	0.0609577	0.0143811
2	66	0.0404523	0.0490029	0.0501073	0.00398436	0.0609577	0.00918274
2	67	0.0196466	0.0237993	0.0243357	0.00398436	0.0609577	0.00398436
2	68	0.00853836	0.0103432	0.0105763	0.00398436	0.0609577	0.00918274
2	69	0.00332053	0.00402241	0.00411306	0.00398436	0.0609577	0.0143811
2	70	0.00115554	0.00139979	0.00143134	0.00398436	0.0609577	0.0195795
2	71	0.000359839	0.0004359	0.000445724	0.00398436	0.0629281	0.0195795
2	72	0.000100271	0.000121466	0.000124204	0.00398436	0.0648985	0.0195795
2	73	0.000359839	0.0004359	0.000445724	0.0195795	0.0609577	0.0195795
2	74	0.00115554	0.00139979	0.00143134	0.0143811	0.0896821	0.0195795
2	75	0.00332053	0.00402241	0.00411306	0.00918274	0.118407	0.0195795
2	76	0.00853836	0.0103432	0.0105763	0.00398436	0.147131	0.0195795
2	77	0.0196466	0.0237993	0.0243357	0.00398436	0.118407	0.0143811
2	78	0.0404523	0.0490029	0.0501073	0.00398436	0.0896821	0.00918274
2	79	0.0745325	0.0902868	0.0923216	0.00398436	0.0609577	0.00398436
2	80	0.122883	0.148858	0.152213	0.00398436	0.0609577	0.00918274
2	81	0.181295	0.219616	0.224565	0.00398436	0.0609577	0.0143811
2	82	0.239344	0.289935	0.29647	0.00398436	0.0609577	0.0195795
2	83	0.282752	0.342518	0.350237	0.00398436	0.0609577	0.0143811
2	84	0.298904	0.362085	0.370246	0.00398436	0.0609577	0.00918274
2	85	0.282752	0.342518	0.350237	0.00398436	0.0609577	0.00398436
2	86	0.239344	0.289935	0.29647	0.00398436	0.0609577	0.00918274
2	87	0.181295	0.219616	0.224565	0.00398436	0.0609577	0.0143811
2	88	0.122883	0.148858	0.152213	0.00398436	0.0609577	0.0195795
2	89	0.0745325	0.0902868	0.0923216	0.00398436	0.0609577	0.0143811
2	90	0.0404523	0.0490029	0.0501073	0.00398436	0.0609577	0.00918274
2	91	0.0196466	0.0237993	0.0243357	0.00398436	0.0609577	0.00398436
2	92	0.00853836	0.0103432	0.0105763	0.00398436	0.0609577	0.00918274
2	93	0.00332053	0.00402241	0.00411306	0.00398436	0.0609577	0.0143811
2	94	0.00115554	0.00139979	0.00143134	0.00398436	0.0609577	0.0195795
2	95	0.000359839	0.0004359	0.000445724	0.00398436	0.0629281	0.0195795
2	96	0.000100271	0.000121466	0.000124204	0.00398436	0.0648985	0.0195795
2	97	0.000359839	0.0004359	0.000445724	0.0195795	0.0609577	0.0195795
2	98	0.00115554	0.00139979	0.00143134	0.0143811	0.0896821	0.0195795
2	99	0.00332053	0.00402241	0.00411306	0.00918274	0.118407	0.0195795
2	100	0.00853836	0.0103432	0.0105763	0.00398436	0.147131	0.0195795
2	101	0.0196466	0.0237993	0.0243357	0.00398436	0.118407	0.0143811
2	102	0.0404523	0.0490029	0.0501073	0.00398436	0.0896821	0.00918274
2	103	0.0745325	0.0902868	0.0923216	0.00398436	0.0609577	0.00398436
2	104	0.122883	0.148858	0.152213	0.00398436	0.0609577	0.00918274
2	105	0.181295	0.219616	0.224565	0.00398436	0.0609577	0.0143811
2	106	0.239344	0.289935	0.29647	0.00398436	0.0609577	0.0195795
2	107	0.282752	0.342518	0.350237	0.00398436	0.0609577	0.0143811
2	108	0.298904	0.362085	0.370246	0.00398436	0.0609577	0.00918274
2	109	0.282752	0.342518	0.350237	0.00398436	0.0609577	0.00398436
2	110	0.239344	0.289935	0.29647	0.00398436	0.0609577	0.00918274
2	111	0.181295	0.219616	0.224565	0.00398436	0.0609577	0.0143811
2	112	0.122883	0.148858	0.152213	0.00398436	0.0609577	0.0195795
2	113	0.0745325	0.0902868	0.0923216	0.00398436	0.0609577	0.0143811
2	114	0.0404523	0.0490029	0.0501073	0.00398436	0.0609577	0.00918274
2	115	0.0196466	0.0237993	0.0243357	0.00398436	0.0609577	0.00398436
2	116	0.00853836	0.0103432	0.0105763	0.00398436	0.0609577	0.00918274
2	117	0.00332053	0.00402241	0.00411306	0.00398436	0.0609577	0.0143811
2	118	0.00115554	0.00139979	0.00143134	0.00398436	0.0609577	0.0195795
2	119	0.000359839	0.0004359	0.000445724	0.00398436	0.0629281	0.0195795
2	120	0.000100271	0.000121466	0.000124204	0.00398436	0.0648985	0.0195795
2	121	0.000359839	0.0004359	0.000445724	0.0195795	0.0609577	0.0195795
2	122	0.00115554	0.00139979	0.00143134	0.0143811	0.0896821	0.0195795
2	123	0.00332053	0.00402241	0.00411306	0.00918274	0.118407	0.0195795
2	124	0.00853836	0.0103432	0.0105763	0.00398436	0.147131	0.0195795
2	125	0.0196466	0.0237993	0.0243357	0.00398436	0.118407	0.0143811
2	126	0.0404523	0.0490029	0.0501073	0.00398436	0.0896821	0.00918274
2	127	0.0745325	0.0902868	0.0923216	0.00398436	0.0609577	0.00398436
2	128	0.122883	0.148858	0.152213	0.00398436	0.0609577	0.00918274
2	129	0.181295	0.219616	0.224565	0.00398436	0.0609577	0.0143811
2	130	0.239344	0.289935	0.29647	0.00398436	0.0609577	0.0195795
2	131	0.282752	0.342518	0.350237	0.00398436	0.0609577	0.0143811
2	132	0.298904	0.362085	0.370246	0.00398436	0.0609577	0.00918274
2	133	0.282752	0.342518	0.350237	0.00398436	0.0609577	0.00398436
2	134	0.239344	0.289935	0.29647	0.00398436	0.0609577	0.00918274
2	135	0.181295	0.219616	0.224565	0.00398436	0.0609577	0.0143811
2	136	0.122883	0.148858	0.152213	0.00398436	0.0609577	0.0195795
2	137	0.0745325	0.0902868	0.0923216	0.00398436	0.0609577	0.0143811
2	138	0.0404523	0.0490029	0.0501073	0.00398436	0.0609577	0.00918274
2	139	0.0196466	0.0237993	0.0243357	0.00398436	0.0609577	0.00398436
2	140	0.00853836	0.0103432	0.0105763	0.00398436	0.0609577	0.00918274
2	141	0.00332053	0.00402241	0.00411306	0.00398436	0.0609577	0.0143811
2	142	0.00115554	0.00139979	0.00143134	0.00398436	0.0609577	0.0195795
2	143	0.000359839	0.0004359	0.000445724	0.00398436	0.0629281	0.0195795
2	144	0.000100271	0.000121466	0.000124204	0.00398436	0.0648985	0.0195795
2	145	0.000359839	0.0004359	0.000445724	0.0195795	0.0609577	0.0195795
2	146	0.00115554	0.00139979	0.00143134	0.0143811	0.0896821	0.0195795
2	147	0.00332053	0.00402241	0.00411306	0.00918274	0.118407	0.0195795
2	148	0.00853836	0.0103432	0.0105763	0.00398436	0.147131	0.0195795
2	149	0.0196466	0.0237993	0.0243357	0.00398436	0.118407	0.0143811
2	150	0.0404523	0.0490029	0.0501073	0.00398436	0.0896821	0.00918274
2	151	0.0745325	0.0902868	0.0923216	0.00398436	0.0609577	0.00398436
2	152	0.122883	0.148858	0.152213	0.00398436	0.0609577	0.00918274
2	153	0.181295	0.219616	0.224565	0.00398436	0.0609577	0.0143811
2	154	0.239344	0.289935	0.29647	0.00398436	0.0609577	0.0195795
2	155	0.282752	0.342518	0.350237	0.00398436	0.0609577	0.0143811
2	156	0.298904	0.362085	0.370246	0.00398436	0.0609577	0.00918274
2	157	0.282752	0.342518	0.350237	0.00398436	0.0609577	0.00398436
2	158	0.239344	0.289935	0.29647	0.00398436	0.0609577	0.00918274
2	159	0.181295	0.219616	0.224565	0.00398436	0.0609577	0.0143811
2	160	0.122883	0.148858	0.152213	0.00398436	0.0609577	0.0195795
2	161	0.0745325	0.0902868	0.0923216	0.00398436	0.0609577	0.0143811
2	162	0.0404523	0.0490029	0.0501073	0.00398436	0.0609577	0.00918274
2	163	0.0196466	0.0237993	0.0243357	0.00398436	0.0609577	0.00398436
2	164	0.00853836	0.0103432	0.0105763	0.00398436	0.0609577	0.00918274
2	165	0.00332053	0.00402241	0.00411306	0.00398436	0.0609577	0.0143811
2	166	0.00115554	0.00139979	0.00143134	0.00398436	0.0609577	0.0195795
2	167	0.000359839	0.0004359	0.000445724	0.00398436	0.0629281	0.0195795
2	168	0.000100271	0.000121466	0.000124204	0.00398436	0.0648985	0.0195795
